# Supplementary material for: N-(4-Fluorobenzoyl)-2-hydroxy-4-methyl­benzohydrazide
Source: Acta Crystallogr Sect E Struct Rep Online. 2008 Sep 17;64(Pt 10):o1953. doi: 10.1107/S1600536808029292 (PMC2959399; doi:10.1107/S1600536808029292)
Supplement: Supplementary file 2 [file e-64-o1953-Isup2.hkl]

# 
# h,k,l, Fc-squared, Fo-squared, sigma(Fo-squared) and status flag 
# 
data_I
_shelx_title ' TREF in P-1' 
_shelx_refln_list_code          4 
_shelx_F_calc_maximum      153.08 
_exptl_crystal_F_000       300.00 
_reflns_d_resolution_high  0.8409 
 
loop_ 
 _symmetry_equiv_pos_as_xyz 
 'x, y, z' 
 '-x, -y, -z' 
 
_cell_length_a     7.0969 
_cell_length_b     7.2994 
_cell_length_c    13.7014 
_cell_angle_alpha 102.854 
_cell_angle_beta   97.754 
_cell_angle_gamma 105.538 
 
_shelx_F_squared_multiplier     1.000 
 
loop_ 
 _refln_index_h 
 _refln_index_k 
 _refln_index_l 
 _refln_F_squared_calc 
 _refln_F_squared_meas 
 _refln_F_squared_sigma 
 _refln_observed_status 
   1   0   0      164.73      147.87      3.15 o 
   2   0   0       65.69       80.91      1.45 o 
   3   0   0        4.40        7.34      0.19 o 
   4   0   0       92.57       83.36      1.54 o 
   5   0   0       88.49       88.47      2.03 o 
   6   0   0      156.23      174.33      3.88 o 
   7   0   0       20.57       20.64      0.69 o 
  -8   1   0       44.93       46.76      1.72 o 
  -7   1   0        1.06        1.93      0.38 o 
  -6   1   0      593.85      615.72     13.09 o 
  -5   1   0       63.52       72.40      1.68 o 
  -4   1   0      119.34      113.12      2.05 o 
  -3   1   0      150.83      136.06      2.42 o 
  -2   1   0     1662.05     1464.27     25.81 o 
  -1   1   0     3248.72     2674.22    180.15 o 
   0   1   0      445.18      437.20     13.80 o 
   1   1   0        5.43        5.58      0.17 o 
   2   1   0      295.53      296.54      5.20 o 
   3   1   0       96.23       98.51      1.79 o 
   4   1   0       12.16       16.31      0.41 o 
   5   1   0      261.84      270.71      5.86 o 
   6   1   0       79.22       75.58      1.82 o 
   7   1   0        3.38        4.62      0.48 o 
  -8   2   0      192.52      212.81      6.41 o 
  -7   2   0        0.48        0.20      0.24 o 
  -6   2   0       42.60       39.52      1.07 o 
  -5   2   0       28.50       32.49      0.83 o 
  -4   2   0       43.15       37.83      0.73 o 
  -3   2   0        2.62        3.86      0.14 o 
  -2   2   0      661.15      652.06     11.44 o 
  -1   2   0      455.40      500.19     13.95 o 
   0   2   0      115.08       85.99      1.58 o 
   1   2   0       83.04       81.54      1.47 o 
   2   2   0       28.70       21.17      0.54 o 
   3   2   0     2874.05     2750.88     80.57 o 
   4   2   0        6.20        5.23      0.21 o 
   5   2   0        4.94        6.57      0.34 o 
   6   2   0       24.80       23.30      0.98 o 
   7   2   0        7.68        8.46      0.44 o 
  -8   3   0       28.32       30.22      1.24 o 
  -7   3   0       32.93       37.30      1.01 o 
  -6   3   0       21.72       19.55      0.60 o 
  -5   3   0       86.47       91.25      2.05 o 
  -4   3   0        3.46        2.55      0.22 o 
  -3   3   0      755.58      742.88     23.60 o 
  -2   3   0      331.08      347.06      6.07 o 
  -1   3   0      649.61      616.61     20.72 o 
   0   3   0      381.21      416.88      8.79 o 
   1   3   0        0.09        1.29      0.15 o 
   2   3   0       93.73      102.93      1.88 o 
   3   3   0      112.95      119.77      2.64 o 
   4   3   0        1.34        0.78      0.25 o 
   5   3   0       18.12       16.61      0.77 o 
   6   3   0        0.24       -0.03      0.23 o 
  -8   4   0        1.47        1.76      0.31 o 
  -7   4   0       17.44       19.19      0.83 o 
  -6   4   0       20.07       21.38      0.72 o 
  -5   4   0        0.87        2.99      0.21 o 
  -4   4   0        0.62        0.26      0.10 o 
  -3   4   0        2.84        1.80      0.14 o 
  -2   4   0        0.48       -0.16      0.11 o 
  -1   4   0       12.85        8.35      0.32 o 
   0   4   0     1603.59     1644.15     37.99 o 
   1   4   0       52.23       50.02      0.96 o 
   2   4   0      180.65      201.88      3.62 o 
   3   4   0       89.61       90.47      1.70 o 
   4   4   0        3.49        3.93      0.23 o 
   5   4   0        2.85        3.40      0.23 o 
  -7   5   0        0.02        0.00      0.20 o 
  -6   5   0      195.58      173.16      5.13 o 
  -5   5   0        9.30        7.60      0.42 o 
  -4   5   0      251.64      261.22      5.57 o 
  -3   5   0        0.39        0.05      0.09 o 
  -2   5   0       21.55       25.95      0.66 o 
  -1   5   0      247.82      248.36      5.30 o 
   0   5   0      278.79      296.32      6.32 o 
   1   5   0       86.88       83.26      2.08 o 
   2   5   0       34.91       35.09      0.91 o 
   3   5   0        0.55        0.63      0.17 o 
   4   5   0       89.18       93.00      2.17 o 
  -7   6   0        9.15        7.65      0.51 o 
  -6   6   0       51.10       45.37      1.53 o 
  -5   6   0       43.00       39.85      1.34 o 
  -4   6   0        1.55        1.80      0.16 o 
  -3   6   0      148.51      155.73      3.39 o 
  -2   6   0        5.42        4.61      0.26 o 
  -1   6   0        9.25       11.26      0.39 o 
   0   6   0       52.98       54.16      1.29 o 
   1   6   0        6.53        5.20      0.28 o 
   2   6   0       25.34       22.73      0.68 o 
   3   6   0      434.51      452.57      9.67 o 
  -6   7   0       22.65       24.42      0.96 o 
  -5   7   0       68.22       67.55      2.15 o 
  -4   7   0       13.80       16.22      0.52 o 
  -3   7   0      266.76      282.91      6.07 o 
  -2   7   0        4.82        4.70      0.31 o 
  -1   7   0       26.44       22.61      1.12 o 
   0   7   0        0.05       -0.19      0.12 o 
   1   7   0        4.74        4.70      0.30 o 
   2   7   0      234.65      231.62      5.07 o 
  -5   8   0       21.00       19.09      0.83 o 
  -4   8   0      160.94      165.26      4.91 o 
  -3   8   0        4.36        4.62      0.33 o 
  -2   8   0        2.91        3.78      0.35 o 
  -1   8   0        0.56        0.42      0.17 o 
   0   8   0       12.70       13.55      0.50 o 
   0  -8   1        1.63        1.83      0.23 o 
   1  -8   1        0.49        0.19      0.28 o 
   2  -8   1       33.20       35.19      1.02 o 
   3  -8   1      181.01      199.13      4.35 o 
   4  -8   1       80.76       88.78      2.05 o 
   5  -8   1        0.02       -0.20      0.22 o 
  -2  -7   1        0.09        0.55      0.34 o 
  -1  -7   1        0.33        0.48      0.15 o 
   0  -7   1        0.10       -0.18      0.12 o 
   1  -7   1        6.03        4.78      0.78 o 
   2  -7   1      496.27      545.41     11.55 o 
   3  -7   1      147.70      150.51      3.30 o 
   4  -7   1        0.29        0.22      0.14 o 
   5  -7   1       66.60       65.66      2.09 o 
   6  -7   1       54.39       51.41      1.72 o 
  -3  -6   1       93.13       95.51      3.77 o 
  -2  -6   1       34.99       34.83      0.91 o 
  -1  -6   1        6.77        7.37      0.32 o 
   0  -6   1       31.09       30.70      0.80 o 
   1  -6   1        3.48        4.90      0.42 o 
   2  -6   1        2.85        3.09      0.22 o 
   3  -6   1        1.93        2.40      0.32 o 
   4  -6   1        9.54        8.87      0.33 o 
   5  -6   1        2.70        2.29      0.25 o 
   6  -6   1      222.90      195.40      5.77 o 
   7  -6   1       90.96       77.89      2.50 o 
  -5  -5   1       66.55       71.68      2.38 o 
  -4  -5   1       16.63       15.85      0.55 o 
  -3  -5   1        0.06        0.06      0.14 o 
  -2  -5   1      129.74      133.56      2.95 o 
  -1  -5   1       17.02       17.05      0.50 o 
   0  -5   1       57.35       68.16      1.55 o 
   1  -5   1      205.67      202.00      4.33 o 
   2  -5   1       30.65       38.35      0.91 o 
   3  -5   1       16.34       23.94      0.61 o 
   4  -5   1       38.75       36.88      1.26 o 
   5  -5   1      152.58      130.11      3.87 o 
   6  -5   1        0.07        0.92      0.22 o 
   7  -5   1       21.10       19.30      0.85 o 
  -5  -4   1        0.04       -0.09      0.20 o 
  -4  -4   1       19.24       17.49      0.46 o 
  -3  -4   1      261.95      280.81      5.00 o 
  -2  -4   1       44.54       48.81      0.95 o 
  -1  -4   1       19.93       22.16      0.59 o 
   0  -4   1      287.22      274.33      5.82 o 
   1  -4   1       45.66       41.68      0.95 o 
   2  -4   1      133.40      124.29      2.68 o 
   3  -4   1      111.10      131.13      2.34 o 
   4  -4   1      132.34      135.79      2.43 o 
   5  -4   1        5.89        9.54      0.35 o 
   6  -4   1       35.17       34.28      0.89 o 
   7  -4   1       12.64       11.29      0.44 o 
   8  -4   1       29.05       33.09      0.95 o 
  -6  -3   1        7.83        7.71      0.56 o 
  -5  -3   1        1.16        1.30      0.20 o 
  -4  -3   1       37.96       35.97      0.76 o 
  -3  -3   1        2.26        1.45      0.15 o 
  -2  -3   1        0.10        0.14      0.06 o 
  -1  -3   1        6.32        5.81      0.17 o 
   0  -3   1       12.57       12.96      0.35 o 
   1  -3   1       60.20       54.35      1.20 o 
   2  -3   1      145.00      198.40      3.49 o 
   3  -3   1      178.88      193.51      3.42 o 
   4  -3   1        2.62        0.24      0.07 o 
   5  -3   1        0.19        0.25      0.15 o 
   6  -3   1       51.97       49.86      1.67 o 
   7  -3   1        0.06        0.28      0.31 o 
   8  -3   1        7.86        8.50      0.45 o 
  -7  -2   1        2.30        2.05      0.35 o 
  -6  -2   1       52.11       55.29      1.40 o 
  -5  -2   1       35.79       35.05      0.94 o 
  -4  -2   1       74.62       69.90      1.33 o 
  -3  -2   1      920.06     1021.06     30.37 o 
  -2  -2   1       91.87       77.62      8.13 o 
  -1  -2   1       84.22       79.56      1.43 o 
   0  -2   1     6343.94     5941.69    232.84 o 
   1  -2   1      147.21      135.74      2.41 o 
   2  -2   1      889.58      890.15     31.26 o 
   3  -2   1      976.19     1139.79     34.55 o 
   4  -2   1        0.50        1.30      0.09 o 
   5  -2   1        0.44        0.42      0.22 o 
   6  -2   1     1090.71     1137.20     32.37 o 
   7  -2   1       68.65       69.55      1.70 o 
   8  -2   1        5.33        5.16      0.49 o 
  -7  -1   1        5.72        4.04      0.35 o 
  -6  -1   1       51.34       56.35      1.78 o 
  -5  -1   1      219.05      215.60      4.71 o 
  -4  -1   1      138.19      157.58      2.84 o 
  -3  -1   1       28.01       24.79      0.52 o 
  -2  -1   1      474.50      516.67     11.30 o 
   0  -1   1       78.82       64.73      1.88 o 
   1  -1   1      483.86      369.80     14.57 o 
   2  -1   1      241.80      241.58      4.26 o 
   3  -1   1       14.18       12.49      0.30 o 
   4  -1   1        5.07        8.48      0.55 o 
   5  -1   1      431.18      444.46      9.48 o 
   6  -1   1        5.07        6.62      0.51 o 
   7  -1   1       49.54       48.32      1.25 o 
   8  -1   1        1.53        1.88      0.26 o 
  -8   0   1        0.96        1.17      0.26 o 
  -7   0   1        3.67        3.93      0.34 o 
  -6   0   1     1206.90     1231.85     26.05 o 
  -5   0   1       36.71       29.66      0.79 o 
  -4   0   1        0.78        1.13      0.25 o 
  -3   0   1       69.75       77.02      1.41 o 
  -2   0   1      227.40      233.00      4.11 o 
  -1   0   1       94.84       99.30      3.20 o 
   0   0   1     1720.01     1146.27     61.75 o 
   1   0   1      412.73      435.62      9.27 o 
   2   0   1      734.14      744.01     13.04 o 
   3   0   1      127.36      145.53      2.60 o 
   4   0   1       16.84       12.66      0.31 o 
   5   0   1      259.66      273.01      5.90 o 
   6   0   1      401.67      410.96     11.91 o 
   7   0   1        4.77        4.98      0.34 o 
  -8   1   1      101.37      107.72      2.56 o 
  -7   1   1      178.95      161.74      3.64 o 
  -6   1   1       20.12       23.96      0.73 o 
  -5   1   1       37.39       42.10      1.04 o 
  -4   1   1      350.71      371.63      7.91 o 
  -3   1   1       49.41       54.77      1.39 o 
  -2   1   1      156.96      141.46      3.02 o 
  -1   1   1     2500.53     2155.46     38.31 o 
   0   1   1      255.21      256.25     11.70 o 
   1   1   1      284.58      275.35      4.83 o 
   2   1   1       16.80        8.47      0.36 o 
   3   1   1       25.56       30.89      0.63 o 
   4   1   1       33.11       37.06      0.75 o 
   5   1   1       59.96       55.04      1.81 o 
   6   1   1        0.45        0.51      0.17 o 
   7   1   1        0.41        0.82      0.33 o 
  -8   2   1       17.03       16.69      0.64 o 
  -7   2   1        4.46        4.60      0.56 o 
  -6   2   1        9.14        6.31      0.34 o 
  -5   2   1       69.41       62.44      1.46 o 
  -4   2   1       14.13       16.55      0.46 o 
  -3   2   1     2167.59     2396.33     42.06 o 
  -2   2   1      393.61      401.30      7.01 o 
  -1   2   1       24.14       23.17      0.44 o 
   0   2   1      377.40      367.42      6.46 o 
   1   2   1        6.16        8.87      0.21 o 
   2   2   1       74.09       79.12      1.45 o 
   3   2   1       97.76       57.32      1.93 o 
   4   2   1      111.22      130.28      2.87 o 
   5   2   1      178.50      179.38      3.26 o 
   6   2   1       48.40       42.50      1.13 o 
  -8   3   1        0.00       -0.20      0.18 o 
  -7   3   1        0.01        0.37      0.25 o 
  -6   3   1      138.31      132.00      2.95 o 
  -5   3   1       57.86       67.85      1.56 o 
  -4   3   1      570.81      681.88     11.91 o 
  -3   3   1      221.28      244.82      4.31 o 
  -2   3   1      461.83      519.51      9.09 o 
  -1   3   1      212.99      245.79      5.20 o 
   0   3   1      140.56      154.42      2.74 o 
   1   3   1      123.80      124.06      2.23 o 
   2   3   1       62.44       64.83      1.22 o 
   3   3   1       29.81       35.58      0.74 o 
   4   3   1        4.26        3.19      0.42 o 
   5   3   1        1.02        1.43      0.17 o 
   6   3   1        2.81        2.31      0.25 o 
  -8   4   1       36.61       30.06      1.20 o 
  -7   4   1       15.46       12.88      0.48 o 
  -6   4   1      206.50      184.77      4.04 o 
  -5   4   1       25.90       23.69      0.63 o 
  -4   4   1        1.95        2.87      0.25 o 
  -3   4   1        6.70        4.74      0.16 o 
  -2   4   1        4.88        1.82      0.14 o 
  -1   4   1       83.24       93.63      2.06 o 
   0   4   1      164.51      199.48      3.54 o 
   1   4   1        3.77        5.26      0.18 o 
   2   4   1       17.03       16.70      0.40 o 
   3   4   1       19.04       18.29      0.65 o 
   4   4   1        4.10        3.64      0.25 o 
   5   4   1       15.73       18.74      1.15 o 
  -7   5   1       66.17       59.32      1.97 o 
  -6   5   1        0.00        0.00      0.19 o 
  -5   5   1        0.08        0.15      0.16 o 
  -4   5   1       28.28       29.21      0.73 o 
  -3   5   1      147.41      144.05      3.12 o 
  -2   5   1       58.43       69.30      1.56 o 
  -1   5   1      206.49      247.58      5.30 o 
   0   5   1       47.13       48.67      1.16 o 
   1   5   1       42.08       44.68      1.10 o 
   2   5   1       11.48       12.17      0.44 o 
   3   5   1       44.66       45.05      1.16 o 
   4   5   1       84.84       90.61      2.14 o 
  -7   6   1       25.41       22.58      0.93 o 
  -6   6   1       34.29       32.78      1.18 o 
  -5   6   1      108.88      107.72      3.26 o 
  -4   6   1      290.93      312.03      6.66 o 
  -3   6   1      679.74      695.79     14.64 o 
  -2   6   1       13.86       12.09      0.69 o 
  -1   6   1       42.87       44.68      1.23 o 
   0   6   1        1.19        1.17      0.16 o 
   1   6   1       12.26       12.97      0.46 o 
   2   6   1        0.12        0.45      0.17 o 
   3   6   1        8.19        8.48      1.21 o 
  -6   7   1        0.91        0.44      0.23 o 
  -5   7   1       74.34       72.18      2.28 o 
  -4   7   1      423.30      460.49      9.78 o 
  -3   7   1      232.43      242.00      5.21 o 
  -2   7   1        8.06        5.60      0.49 o 
  -1   7   1       34.73       34.72      0.91 o 
   0   7   1        0.64        0.40      0.15 o 
   1   7   1       89.59       92.63      2.16 o 
   2   7   1        0.04        1.01      0.22 o 
  -4   8   1        0.20        0.13      0.26 o 
  -3   8   1       50.50       50.98      1.27 o 
  -2   8   1        3.23        3.12      0.26 o 
  -1   8   1        5.65        6.84      0.61 o 
   0  -8   2        4.18        3.47      0.53 o 
   1  -8   2        0.17       -0.03      0.23 o 
   2  -8   2       38.39       41.19      1.06 o 
   3  -8   2      230.54      258.97      5.65 o 
   4  -8   2      126.06      132.95      5.72 o 
   5  -8   2       28.87       27.73      1.05 o 
  -2  -7   2        2.62        2.75      0.25 o 
  -1  -7   2        6.26        6.51      0.33 o 
   0  -7   2       77.51       76.39      1.77 o 
   1  -7   2      161.23      167.49      3.66 o 
   2  -7   2      130.91      144.40      3.18 o 
   3  -7   2       78.57       89.67      2.03 o 
   4  -7   2       12.69       14.01      0.50 o 
   5  -7   2       39.67       37.81      1.30 o 
   6  -7   2        6.95        6.47      0.48 o 
  -4  -6   2        4.30        4.13      0.40 o 
  -3  -6   2       41.29       42.34      1.10 o 
  -2  -6   2       17.57       15.39      0.50 o 
  -1  -6   2       19.38       18.18      0.54 o 
   0  -6   2       66.01       70.65      1.62 o 
   1  -6   2       91.61       91.10      2.04 o 
   2  -6   2       75.95       71.94      1.63 o 
   3  -6   2       21.31       22.28      0.61 o 
   4  -6   2       13.14       12.59      0.41 o 
   5  -6   2        6.00        6.75      0.42 o 
   6  -6   2      171.39      164.03      4.88 o 
   7  -6   2        8.58        6.47      0.48 o 
  -5  -5   2        1.59        2.48      0.37 o 
  -4  -5   2        7.36        8.01      0.38 o 
  -3  -5   2       58.99       59.01      1.42 o 
  -2  -5   2        3.24        3.34      0.24 o 
  -1  -5   2       72.59       74.46      1.69 o 
   0  -5   2        5.83        6.17      0.26 o 
   1  -5   2       40.19       36.44      0.87 o 
   2  -5   2       39.46       37.17      0.88 o 
   3  -5   2       36.89       39.20      0.93 o 
   4  -5   2        2.72        0.51      0.11 o 
   5  -5   2       14.05        9.93      0.50 o 
   6  -5   2       26.61       22.85      0.89 o 
   7  -5   2       33.97       31.98      1.21 o 
  -6  -4   2        0.05       -0.15      0.23 o 
  -5  -4   2       58.37       67.60      1.64 o 
  -4  -4   2       10.18        9.34      0.72 o 
  -3  -4   2       68.22       80.91      1.53 o 
  -2  -4   2        1.22        4.17      0.18 o 
  -1  -4   2      155.38      148.39      3.37 o 
   0  -4   2      375.14      396.12      8.35 o 
   1  -4   2        8.29        6.49      0.22 o 
   2  -4   2      518.05      548.02     11.52 o 
   3  -4   2     1405.35     1641.19     73.60 o 
   4  -4   2       56.04       71.54      1.32 o 
   5  -4   2      242.99      236.94      6.24 o 
   6  -4   2       73.90       32.93      1.26 o 
   7  -4   2        0.32        0.19      0.16 o 
   8  -4   2       59.73       75.02      1.84 o 
  -6  -3   2       62.36       63.08      1.58 o 
  -5  -3   2        1.35        1.42      0.32 o 
  -4  -3   2        0.02       -0.10      0.13 o 
  -3  -3   2        2.41        1.42      0.18 o 
  -2  -3   2       14.49       11.61      0.28 o 
  -1  -3   2       63.10       70.24      1.62 o 
   0  -3   2      561.22      523.13     27.31 o 
   1  -3   2      235.99      237.23      5.01 o 
   2  -3   2      776.01      892.00     23.59 o 
   3  -3   2        9.80        8.95      0.22 o 
   4  -3   2       22.74       20.99      1.00 o 
   5  -3   2       12.43       11.16      0.39 o 
   6  -3   2        0.99        0.68      0.23 o 
   7  -3   2        0.48        0.07      0.16 o 
   8  -3   2       35.26       35.88      1.03 o 
  -7  -2   2        9.08        9.94      0.48 o 
  -6  -2   2      448.76      468.24     10.05 o 
  -5  -2   2      139.03      150.89      3.36 o 
  -4  -2   2       17.15       19.36      0.45 o 
  -3  -2   2       83.60       74.63      1.46 o 
  -2  -2   2       17.19       10.65      0.41 o 
  -1  -2   2      228.42      254.81      4.47 o 
   0  -2   2     4302.28     3868.40    219.20 o 
   1  -2   2      236.32      203.19      3.58 o 
   2  -2   2      178.08      200.80      3.53 o 
   3  -2   2      373.03      393.79      6.89 o 
   4  -2   2        7.97        9.95      0.25 o 
   5  -2   2      110.48      114.22      2.55 o 
   6  -2   2     1074.40     1069.70     24.28 o 
   7  -2   2       47.50       47.24      1.23 o 
   8  -2   2       14.83       18.96      0.81 o 
  -7  -1   2       55.12       59.62      1.61 o 
  -6  -1   2      158.12      164.11      3.67 o 
  -5  -1   2        3.11        2.02      0.48 o 
  -4  -1   2       55.07       52.60      1.00 o 
  -3  -1   2       95.79       83.95      1.54 o 
  -2  -1   2     1466.67     1451.29     38.64 o 
  -1  -1   2      119.72      113.22      2.42 o 
   0  -1   2      148.75      151.37      4.76 o 
   1  -1   2      369.41      350.11      6.18 o 
   2  -1   2      900.22      922.22     32.77 o 
   3  -1   2      138.48      158.63      2.81 o 
   4  -1   2        1.70        0.30      0.11 o 
   5  -1   2     1184.62     1156.14     24.36 o 
   6  -1   2       29.49       31.63      0.88 o 
   7  -1   2       15.71       15.05      0.69 o 
  -8   0   2       42.09       44.29      1.23 o 
  -7   0   2        3.04        3.89      0.34 o 
  -6   0   2      538.88      551.39     11.77 o 
  -5   0   2       13.78       14.19      0.45 o 
  -4   0   2       36.99       29.18      0.58 o 
  -3   0   2      439.18      477.55      8.39 o 
  -2   0   2      574.35      551.58     12.32 o 
  -1   0   2      398.16      390.82      9.21 o 
   0   0   2      617.87      653.16     29.98 o 
   1   0   2      216.10      229.86      4.04 o 
   2   0   2       42.03       41.01      0.77 o 
   3   0   2     1920.50     2015.97     61.82 o 
   4   0   2        1.14        0.80      0.11 o 
   5   0   2      402.73      406.26      8.68 o 
   6   0   2        6.52        6.16      0.35 o 
   7   0   2        0.45        0.50      0.20 o 
  -8   1   2       44.56       48.66      1.32 o 
  -7   1   2      216.12      217.41      4.79 o 
  -6   1   2       25.03       21.19      0.66 o 
  -5   1   2       34.61       30.50      0.79 o 
  -4   1   2      597.08      688.32     14.61 o 
  -3   1   2     1281.88     1225.48     97.43 o 
  -2   1   2       39.89       44.72      0.82 o 
  -1   1   2     1334.05     1419.15     24.83 o 
   0   1   2      197.09      210.00      3.69 o 
   1   1   2      708.01      687.85     14.07 o 
   2   1   2      783.87      873.24     17.21 o 
   3   1   2        0.71        0.26      0.12 o 
   4   1   2       91.58      106.15      1.96 o 
   5   1   2       73.97       72.61      1.40 o 
   6   1   2        5.76        4.78      0.51 o 
   7   1   2        1.21        0.34      0.26 o 
  -8   2   2       22.62       29.07      0.89 o 
  -7   2   2        0.25       -0.18      0.17 o 
  -6   2   2       70.48       64.16      1.53 o 
  -5   2   2       52.89       57.25      1.34 o 
  -4   2   2       61.28       49.32      1.14 o 
  -3   2   2       54.25       69.76      1.26 o 
  -2   2   2      110.85      123.52      2.19 o 
  -1   2   2       70.90       78.16      1.40 o 
   0   2   2      529.72      511.40     11.42 o 
   1   2   2       28.28       32.01      0.62 o 
   2   2   2       50.87       51.00      0.97 o 
   3   2   2       90.37       81.43      1.52 o 
   4   2   2        0.05       -0.02      0.09 o 
   5   2   2        8.12        8.90      0.31 o 
   6   2   2       44.82       38.53      1.34 o 
  -8   3   2        8.18        8.10      0.43 o 
  -7   3   2       26.44       23.93      0.71 o 
  -6   3   2       19.90       16.93      0.53 o 
  -5   3   2       16.32       22.64      0.69 o 
  -4   3   2       31.45       43.64      0.83 o 
  -3   3   2      201.43      185.87      3.28 o 
  -2   3   2      292.33      310.96      5.46 o 
  -1   3   2       13.04       11.55      0.32 o 
   0   3   2        0.66        0.54      0.07 o 
   1   3   2        6.69        9.41      0.24 o 
   2   3   2      511.35      542.78      9.51 o 
   3   3   2        1.90        1.40      0.13 o 
   4   3   2       23.81       22.73      0.55 o 
   5   3   2      226.46      212.93      3.88 o 
   6   3   2        4.35        4.02      0.33 o 
  -8   4   2       40.56       34.26      0.97 o 
  -7   4   2       19.51       17.76      0.59 o 
  -6   4   2      446.50      407.31      8.70 o 
  -5   4   2       31.08       31.60      0.80 o 
  -4   4   2       17.79       16.37      0.37 o 
  -3   4   2       30.28       23.88      0.49 o 
  -2   4   2      159.12      162.69      3.49 o 
  -1   4   2      183.23      223.04      4.76 o 
   0   4   2       43.76       60.34      1.30 o 
   1   4   2        1.30        1.28      0.18 o 
   2   4   2        4.90        4.78      0.21 o 
   3   4   2      298.59      299.37      5.34 o 
   4   4   2       14.68       14.09      0.79 o 
   5   4   2        2.78        3.53      0.24 o 
  -7   5   2      107.68       85.27      2.70 o 
  -6   5   2       21.49       19.38      0.79 o 
  -5   5   2       29.69       27.64      0.98 o 
  -4   5   2      171.49      188.95      4.06 o 
  -3   5   2      582.57      583.97     12.31 o 
  -2   5   2       83.20       85.74      1.91 o 
  -1   5   2       13.37       19.10      0.54 o 
   0   5   2       21.57       23.03      0.64 o 
   1   5   2       52.56       47.92      1.17 o 
   2   5   2      220.79      219.74      4.78 o 
   3   5   2       90.64       97.84      2.28 o 
   4   5   2        1.27        1.14      0.22 o 
  -7   6   2        2.65        1.36      0.28 o 
  -6   6   2       37.25       35.03      1.24 o 
  -5   6   2        4.41        3.96      0.38 o 
  -4   6   2       10.55       10.73      0.73 o 
  -3   6   2      729.32      761.68     16.03 o 
  -2   6   2        4.71        3.73      0.77 o 
  -1   6   2        3.90        2.65      0.32 o 
   0   6   2        5.22        4.15      0.26 o 
   1   6   2       53.28       53.56      1.32 o 
   2   6   2       37.63       40.33      1.07 o 
   3   6   2       34.30       36.88      1.53 o 
  -6   7   2        1.46        1.33      0.26 o 
  -5   7   2      186.68      186.41      5.51 o 
  -4   7   2       80.27       87.00      2.69 o 
  -3   7   2       96.30       96.15      2.19 o 
  -2   7   2        4.52        3.20      0.59 o 
  -1   7   2        7.84        7.68      0.36 o 
   0   7   2        7.34        9.07      0.39 o 
   1   7   2        3.35        3.85      0.30 o 
  -4   8   2       45.98       50.53      1.69 o 
  -3   8   2        3.14        2.91      0.44 o 
  -2   8   2        0.71        0.55      0.23 o 
   0  -8   3        0.01       -0.07      0.17 o 
   1  -8   3       14.95       13.46      0.50 o 
   2  -8   3       28.82       31.37      0.85 o 
   3  -8   3       90.02      102.30      2.33 o 
   4  -8   3       30.88       32.89      0.88 o 
   5  -8   3       58.41       59.24      1.93 o 
  -2  -7   3        1.68        1.05      0.18 o 
  -1  -7   3       55.96       58.62      1.41 o 
   0  -7   3       26.89       27.28      0.74 o 
   1  -7   3        6.15        6.57      0.56 o 
   2  -7   3       12.11       14.03      0.46 o 
   3  -7   3        0.01        0.06      0.18 o 
   4  -7   3       14.26       15.12      0.64 o 
   5  -7   3       32.56       30.72      1.11 o 
   6  -7   3       65.37       59.92      1.97 o 
  -4  -6   3        4.29        4.39      0.61 o 
  -3  -6   3       54.39       57.93      2.12 o 
  -2  -6   3       17.14       18.96      0.57 o 
  -1  -6   3       75.93       77.85      1.78 o 
   0  -6   3      170.44      179.63      3.89 o 
   1  -6   3        3.29        3.37      0.22 o 
   3  -6   3      275.91      293.53      7.45 o 
   4  -6   3        1.75        2.14      0.20 o 
   5  -6   3       97.16       93.11      2.83 o 
   6  -6   3       62.73       59.73      1.94 o 
   7  -6   3       12.80       11.25      0.63 o 
  -5  -5   3        0.26        0.60      0.26 o 
  -4  -5   3        0.35       -0.10      0.15 o 
  -3  -5   3        4.51        3.73      0.25 o 
  -2  -5   3       36.82       24.94      0.89 o 
  -1  -5   3      135.84      133.50      2.91 o 
   0  -5   3       69.09       62.83      1.43 o 
   1  -5   3       15.14       14.05      0.41 o 
   2  -5   3       66.32       69.18      1.54 o 
   3  -5   3      309.80      298.41      8.56 o 
   4  -5   3        0.76        3.68      0.29 o 
   5  -5   3       12.99       12.07      0.56 o 
   6  -5   3       16.59       17.08      0.75 o 
   7  -5   3       27.56       28.50      1.11 o 
  -6  -4   3       60.24       59.19      1.51 o 
  -5  -4   3       10.18       10.41      0.44 o 
  -4  -4   3       96.71      101.93      3.13 o 
  -3  -4   3      355.21      330.54     23.51 o 
  -2  -4   3        3.92        3.24      0.20 o 
  -1  -4   3       63.86       60.23      1.12 o 
   0  -4   3       36.98       27.49      0.54 o 
   1  -4   3       48.01       52.49      1.18 o 
   2  -4   3      126.56      139.78      4.64 o 
   3  -4   3        6.85        9.87      0.24 o 
   4  -4   3      132.07      143.42      2.57 o 
   5  -4   3       39.58       42.07      1.21 o 
   6  -4   3       27.13       15.95      0.75 o 
   7  -4   3       99.51      105.46      2.43 o 
  -6  -3   3       26.60       27.78      0.84 o 
  -5  -3   3      247.65      254.89      5.55 o 
  -4  -3   3      494.89      473.48      8.35 o 
  -3  -3   3       16.60        7.25      0.35 o 
  -2  -3   3        5.12        6.40      0.19 o 
  -1  -3   3       43.41       55.42      1.02 o 
   0  -3   3       35.65       39.64      0.73 o 
   1  -3   3      710.17      724.97     16.01 o 
   2  -3   3      137.72      156.25      2.76 o 
   3  -3   3        1.80        0.04      0.06 o 
   4  -3   3       10.91       12.41      0.36 o 
   5  -3   3      103.45      110.88      2.47 o 
   6  -3   3      252.67      264.25      5.72 o 
   7  -3   3       27.39       28.95      0.84 o 
   8  -3   3        1.15        0.59      0.21 o 
  -7  -2   3        0.00        0.05      0.20 o 
  -6  -2   3        1.31        0.97      0.64 o 
  -5  -2   3        5.96        7.82      0.36 o 
  -4  -2   3       15.23       14.21      0.36 o 
  -3  -2   3       75.33       70.19      1.84 o 
  -2  -2   3       19.09       17.92      2.11 o 
  -1  -2   3     2737.94     2437.61     82.60 o 
   0  -2   3    17334.11    10182.09    322.47 o 
   1  -2   3       80.04       73.45      1.31 o 
   2  -2   3      156.50      160.16      4.60 o 
   3  -2   3      161.73      156.47      2.78 o 
   4  -2   3        1.77        1.18      0.10 o 
   5  -2   3     1168.85     1189.57     25.07 o 
   6  -2   3      107.84      125.48      2.84 o 
   7  -2   3      117.24      124.91      2.86 o 
  -7  -1   3       95.52      111.65      2.60 o 
  -6  -1   3      151.62      152.41      3.41 o 
  -5  -1   3       15.98       14.20      0.47 o 
  -4  -1   3        9.88        5.25      0.17 o 
  -3  -1   3       55.13       52.71      1.24 o 
  -2  -1   3     1127.87     1083.76     36.38 o 
  -1  -1   3    23432.65    14606.76    463.01 o 
   0  -1   3      106.50      121.31      2.72 o 
   1  -1   3      108.62      123.05      2.18 o 
   2  -1   3      594.92      649.08     18.11 o 
   3  -1   3        0.07       -0.07      0.05 o 
   4  -1   3      115.64      118.34      2.15 o 
   5  -1   3       18.11       19.09      0.58 o 
   6  -1   3       21.62       23.33      0.70 o 
   7  -1   3        0.65        0.33      0.20 o 
  -8   0   3      116.58      122.14      2.86 o 
  -7   0   3       37.53       38.47      1.06 o 
  -6   0   3      127.52      130.11      2.93 o 
  -5   0   3        2.13        0.95      0.14 o 
  -4   0   3        7.86        6.86      0.39 o 
  -3   0   3      896.72      931.44     20.68 o 
  -2   0   3      239.49      195.30      3.44 o 
  -1   0   3      275.15      284.40      5.01 o 
   0   0   3       19.05       13.23      0.27 o 
   1   0   3       80.69       80.92      1.45 o 
   2   0   3      295.86      311.97     10.92 o 
   3   0   3      771.52      826.59     14.48 o 
   4   0   3      128.00      134.27      2.43 o 
   5   0   3       82.86       81.67      1.55 o 
   6   0   3       16.98       18.73      0.61 o 
   7   0   3        2.43        2.33      0.25 o 
  -8   1   3        6.24        5.85      0.51 o 
  -7   1   3        7.59        4.77      0.36 o 
  -6   1   3        0.64        1.67      0.34 o 
  -5   1   3       45.19       38.62      0.95 o 
  -4   1   3       46.92       54.13      1.25 o 
  -3   1   3       85.75       81.52      1.79 o 
  -2   1   3       15.10       10.35      0.30 o 
  -1   1   3      935.87      896.84     59.02 o 
   0   1   3      290.57      293.54      5.14 o 
   1   1   3      722.75      686.58     12.05 o 
   2   1   3     3921.17     4171.74     72.93 o 
   3   1   3      155.44      151.24      9.34 o 
   4   1   3        2.90        3.97      0.19 o 
   5   1   3       14.27       14.70      0.40 o 
   6   1   3        1.75        1.86      0.22 o 
   7   1   3       11.51        8.24      0.43 o 
  -8   2   3        7.77        9.78      0.48 o 
  -7   2   3       94.04       96.24      2.25 o 
  -6   2   3       20.59       21.43      0.63 o 
  -5   2   3       66.64       67.65      1.56 o 
  -4   2   3       32.48       31.78      0.78 o 
  -3   2   3      494.96      548.43      9.60 o 
  -2   2   3      206.82      226.18      3.97 o 
  -1   2   3      132.57      146.52      2.59 o 
   0   2   3     1060.62     1067.04     71.17 o 
   1   2   3      252.14      266.23      4.70 o 
   2   2   3      225.57      227.30      4.03 o 
   3   2   3       25.32       28.15      0.61 o 
   4   2   3        3.01        2.56      0.17 o 
   5   2   3       51.21       48.61      1.01 o 
   6   2   3       12.94       14.86      0.56 o 
  -8   3   3       18.93       22.39      0.73 o 
  -7   3   3        6.54        4.95      0.33 o 
  -6   3   3       26.43       13.26      0.46 o 
  -5   3   3       21.91       19.42      0.54 o 
  -4   3   3       44.03       52.88      1.21 o 
  -3   3   3       65.72       58.39      1.08 o 
  -2   3   3       11.90       12.50      0.28 o 
  -1   3   3     3618.08     3753.41     66.90 o 
   0   3   3      131.72      151.42      2.70 o 
   1   3   3       54.05       55.39      1.05 o 
   2   3   3       55.17       61.24      1.17 o 
   3   3   3        0.98        0.96      0.15 o 
   4   3   3        1.45        1.51      0.28 o 
   5   3   3        3.90        4.45      0.33 o 
  -8   4   3        8.07       10.60      0.48 o 
  -7   4   3      121.07      109.37      2.51 o 
  -6   4   3      108.24      104.14      2.35 o 
  -5   4   3        2.64        3.05      0.21 o 
  -4   4   3       18.12       20.69      0.45 o 
  -3   4   3       56.25       55.53      1.04 o 
  -2   4   3        1.13        1.40      0.12 o 
  -1   4   3       28.76       34.03      0.83 o 
   0   4   3      435.88      416.98      7.33 o 
   1   4   3        6.54        4.12      0.18 o 
   2   4   3       12.91       12.86      0.36 o 
   3   4   3      409.23      425.19      7.53 o 
   4   4   3      188.60      196.40      3.59 o 
   5   4   3       19.42       18.95      0.65 o 
  -7   5   3        5.28        3.68      0.39 o 
  -6   5   3       56.68       59.73      1.93 o 
  -5   5   3       43.46       42.99      1.42 o 
  -4   5   3       95.61      103.22      2.41 o 
  -3   5   3       33.43       36.52      0.89 o 
  -2   5   3       13.38       15.50      0.46 o 
  -1   5   3       13.91       10.06      0.35 o 
   0   5   3        0.78        0.28      0.11 o 
   1   5   3       34.92       32.22      0.85 o 
   2   5   3     1352.01     1421.05     29.83 o 
   3   5   3       74.44       76.43      1.83 o 
   4   5   3        2.60        2.81      0.27 o 
  -7   6   3        0.01       -0.20      0.22 o 
  -6   6   3       52.91       47.59      1.61 o 
  -5   6   3        1.17        1.02      0.23 o 
  -4   6   3      444.46      479.48     13.73 o 
  -3   6   3       61.78       62.95      1.47 o 
  -2   6   3       38.28       29.76      1.27 o 
  -1   6   3        7.48        9.11      0.74 o 
   0   6   3        9.63        8.51      0.36 o 
   1   6   3      150.42      144.46      3.22 o 
   2   6   3      114.35      114.30      2.63 o 
  -6   7   3       37.93       42.64      1.49 o 
  -5   7   3        0.34        0.34      0.25 o 
  -4   7   3       32.51       32.44      1.17 o 
  -3   7   3        5.30        5.48      0.31 o 
  -2   7   3       26.35       23.64      0.68 o 
  -1   7   3       50.73       50.17      1.25 o 
   0   7   3       18.83       20.69      0.65 o 
   1   7   3       36.50       37.98      1.03 o 
  -1  -8   4        0.73        0.48      0.29 o 
   0  -8   4        0.97        1.18      0.32 o 
   1  -8   4       95.87      109.86      2.48 o 
   2  -8   4       22.12       25.49      0.73 o 
   3  -8   4       19.68       21.16      0.64 o 
   4  -8   4       17.07       18.64      0.58 o 
   5  -8   4       82.19       83.45      2.61 o 
  -2  -7   4        5.63        5.62      0.48 o 
  -1  -7   4       14.18       13.45      0.46 o 
   0  -7   4       25.43       27.09      0.73 o 
   1  -7   4       55.38       60.23      1.42 o 
   2  -7   4       10.64       10.58      0.39 o 
   3  -7   4       65.14       70.46      1.63 o 
   4  -7   4        4.50        3.48      0.25 o 
   5  -7   4      128.84      123.44      3.71 o 
   6  -7   4       42.57       38.94      1.37 o 
  -4  -6   4        0.29        0.10      0.26 o 
  -3  -6   4      146.00      149.39      4.95 o 
  -2  -6   4        1.30        1.31      0.16 o 
  -1  -6   4       13.34       13.31      0.65 o 
   0  -6   4        0.15        0.13      0.23 o 
   1  -6   4       31.62       35.74      0.88 o 
   2  -6   4       66.69       74.36      1.68 o 
   3  -6   4       12.45       10.63      0.48 o 
   4  -6   4        0.00       -0.08      0.09 o 
   5  -6   4        2.60        2.41      0.28 o 
   6  -6   4        4.60        5.03      0.41 o 
   7  -6   4        4.34        3.80      0.42 o 
  -5  -5   4       58.82       56.87      1.91 o 
  -4  -5   4       49.34       17.65      0.73 o 
  -3  -5   4       14.85       15.58      0.74 o 
  -2  -5   4       46.54       46.82      1.69 o 
  -1  -5   4       57.20       57.39      1.84 o 
   0  -5   4       45.92       41.88      0.98 o 
   1  -5   4       75.30       72.64      1.62 o 
   2  -5   4      184.29      209.55      4.48 o 
   3  -5   4        2.95        3.06      0.19 o 
   4  -5   4       32.59       36.16      0.88 o 
   5  -5   4        7.90        8.93      0.48 o 
   6  -5   4       67.91       61.86      2.02 o 
   7  -5   4       41.17       46.96      1.67 o 
  -6  -4   4        0.05        0.35      0.33 o 
  -5  -4   4        6.16        5.66      0.34 o 
  -4  -4   4       45.65       46.79      1.68 o 
  -3  -4   4       71.81       71.13      1.35 o 
  -2  -4   4       14.72       10.26      0.27 o 
  -1  -4   4        2.27        1.55      0.16 o 
   0  -4   4     1034.88     1090.02     31.40 o 
   1  -4   4      361.35      368.37      6.45 o 
   2  -4   4      249.43      263.95      4.63 o 
   3  -4   4       30.49       36.73      0.86 o 
   4  -4   4        0.03        0.07      0.07 o 
   5  -4   4      406.00      421.46      8.98 o 
   6  -4   4      258.96      273.18      5.91 o 
   7  -4   4       35.59       34.71      0.96 o 
  -6  -3   4       10.29       11.33      0.49 o 
  -5  -3   4        0.64        0.79      0.18 o 
  -4  -3   4      183.37      188.12      4.29 o 
  -3  -3   4        2.51        2.53      0.33 o 
  -2  -3   4        9.04        6.52      0.36 o 
  -1  -3   4     2030.06     2137.96     47.46 o 
   0  -3   4        2.03        3.38      0.34 o 
   1  -3   4      210.44      237.50      4.17 o 
   2  -3   4      117.98      126.66      2.25 o 
   3  -3   4       19.77       16.35      0.36 o 
   4  -3   4       23.23       24.20      0.53 o 
   5  -3   4     1180.72     1213.05     25.57 o 
   6  -3   4      126.14      126.68      2.85 o 
   7  -3   4       98.78      101.15      2.36 o 
  -7  -2   4        7.97        8.89      0.47 o 
  -6  -2   4      386.41      392.49      8.92 o 
  -5  -2   4        1.98        1.95      0.19 o 
  -4  -2   4       10.07        9.47      0.77 o 
  -3  -2   4       42.66       39.79      0.77 o 
  -2  -2   4       46.09       56.02      1.36 o 
  -1  -2   4      179.85      151.17      3.22 o 
   0  -2   4       31.18       36.70      1.40 o 
   1  -2   4      510.15      489.39     10.33 o 
   2  -2   4       68.11       66.98      1.22 o 
   3  -2   4        1.95        3.23      0.15 o 
   4  -2   4      209.28      227.62      4.04 o 
   5  -2   4       46.48       47.11      0.94 o 
   6  -2   4        6.71        8.81      0.39 o 
   7  -2   4        3.51        3.67      0.30 o 
  -7  -1   4      289.66      287.90      6.29 o 
  -6  -1   4        0.46       -0.17      0.34 o 
  -5  -1   4        0.99        0.99      0.15 o 
  -4  -1   4       25.71       23.39      0.93 o 
  -3  -1   4       22.89       23.08      0.58 o 
  -2  -1   4        5.17        2.99      0.20 o 
  -1  -1   4     1677.64     1550.19     34.43 o 
   0  -1   4        3.06        2.00      0.12 o 
   1  -1   4      289.71      297.35      5.21 o 
   2  -1   4      348.50      431.93      7.76 o 
   3  -1   4        0.36        1.01      0.13 o 
   4  -1   4       68.45       75.73      1.41 o 
   5  -1   4      184.35      177.63      3.21 o 
   6  -1   4       25.33       21.85      0.68 o 
   7  -1   4       24.45       24.27      0.76 o 
  -8   0   4       36.85       31.07      0.95 o 
  -7   0   4       31.12       34.37      0.97 o 
  -6   0   4       28.94       29.45      1.49 o 
  -5   0   4       21.21       24.07      0.65 o 
  -4   0   4        6.95        5.03      0.26 o 
  -3   0   4      345.85      344.20      6.05 o 
  -2   0   4        3.19        2.38      0.09 o 
  -1   0   4      263.74      266.31      4.68 o 
   0   0   4     1449.37     1331.63     63.62 o 
   1   0   4       10.44        8.00      0.19 o 
   2   0   4      327.12      380.98      6.69 o 
   3   0   4       44.52       47.23      1.11 o 
   4   0   4      139.65      161.80      2.91 o 
   5   0   4        9.57        9.09      0.30 o 
   6   0   4       20.49       15.02      0.61 o 
   7   0   4        7.62       11.26      0.50 o 
  -8   1   4        0.18       -0.22      0.47 o 
  -7   1   4        0.03       -0.24      0.16 o 
  -6   1   4       75.04       68.18      1.62 o 
  -5   1   4       29.10       33.07      0.84 o 
  -4   1   4      902.06     1149.03     37.75 o 
  -3   1   4       54.56       44.06      1.04 o 
  -2   1   4       42.81       36.85      1.44 o 
  -1   1   4      777.06      827.69     18.43 o 
   0   1   4       73.87       76.58      1.38 o 
   1   1   4       25.47       26.76      0.53 o 
   2   1   4       54.71       65.76      1.23 o 
   3   1   4        2.09        4.10      0.18 o 
   4   1   4       76.67       82.05      1.89 o 
   5   1   4      116.30       99.04      1.87 o 
   6   1   4        0.21        0.27      0.18 o 
  -8   2   4        8.88        4.80      0.56 o 
  -7   2   4       19.74       21.09      0.67 o 
  -6   2   4        2.48        2.85      0.37 o 
  -5   2   4       26.16       26.08      0.70 o 
  -4   2   4       26.34       35.76      0.86 o 
  -3   2   4      305.39      344.13      6.03 o 
  -2   2   4      187.63      174.99      3.09 o 
  -1   2   4        0.03        0.21      0.06 o 
   0   2   4      386.16      404.93      8.99 o 
   1   2   4       50.53       45.74      0.88 o 
   2   2   4        3.05        4.82      0.19 o 
   3   2   4       89.25       87.45      1.64 o 
   4   2   4       12.01        9.99      0.35 o 
   5   2   4        0.77        0.48      0.13 o 
   6   2   4       14.28       13.10      0.53 o 
  -8   3   4       25.01       24.01      0.76 o 
  -7   3   4      199.09      183.84      4.06 o 
  -6   3   4        2.23        2.69      0.23 o 
  -5   3   4        4.13        3.43      0.21 o 
  -4   3   4       73.57       74.68      1.67 o 
  -3   3   4        2.68        2.29      0.24 o 
  -2   3   4       12.90       17.11      0.36 o 
  -1   3   4      298.87      389.28      6.83 o 
   0   3   4        3.30        4.26      0.16 o 
   1   3   4        1.42        1.31      0.17 o 
   2   3   4       99.81       97.32      1.81 o 
   3   3   4       22.64       22.78      1.07 o 
   4   3   4       59.73       64.57      1.29 o 
   5   3   4       32.55       26.73      0.65 o 
  -8   4   4        8.63        7.08      0.40 o 
  -7   4   4        4.51        4.66      0.31 o 
  -6   4   4        2.83        2.74      0.34 o 
  -5   4   4       19.11       17.40      0.50 o 
  -4   4   4      207.74      215.94      4.63 o 
  -3   4   4      297.67      307.03      5.41 o 
  -2   4   4       94.11      113.79      2.48 o 
  -1   4   4       16.32       16.88      0.48 o 
   0   4   4      118.39      131.44      3.24 o 
   1   4   4       17.54       17.41      0.51 o 
   2   4   4       31.47       33.29      0.72 o 
   3   4   4       54.81       53.13      1.09 o 
   4   4   4        2.71        3.60      0.50 o 
  -7   5   4       25.84       25.39      1.01 o 
  -6   5   4       41.49       37.28      1.30 o 
  -5   5   4      273.61      284.47      8.24 o 
  -4   5   4     1448.20     1592.42     45.14 o 
  -3   5   4      121.20      131.44      2.87 o 
  -2   5   4       11.27       11.97      0.39 o 
  -1   5   4       46.88       50.68      1.21 o 
   0   5   4        1.44        1.28      0.15 o 
   1   5   4       62.06       62.61      1.50 o 
   2   5   4       13.78       14.59      0.79 o 
   3   5   4       18.67       18.75      0.64 o 
  -6   6   4        9.91        8.08      0.50 o 
  -5   6   4      142.12      157.71      4.69 o 
  -4   6   4       87.68       93.53      2.86 o 
  -3   6   4        0.00       -0.04      0.16 o 
  -2   6   4       16.44       16.24      0.51 o 
  -1   6   4        0.07        0.01      0.12 o 
   0   6   4      103.91      101.62      2.32 o 
   1   6   4       14.37       12.59      0.48 o 
   2   6   4       14.01       13.97      0.53 o 
  -5   7   4       12.29       11.18      0.60 o 
  -4   7   4       32.97       34.80      1.23 o 
  -3   7   4       15.39       14.63      0.49 o 
  -2   7   4       57.75       56.01      1.37 o 
  -1   7   4      120.59      108.15      2.47 o 
   0   7   4        0.44        0.88      0.20 o 
  -1  -8   5       44.11       39.22      1.59 o 
   0  -8   5       67.17       67.82      2.47 o 
   1  -8   5       51.50       57.03      2.12 o 
   2  -8   5        6.36        8.75      0.61 o 
   3  -8   5        0.00       -0.09      0.19 o 
   4  -8   5        1.79        1.55      0.20 o 
  -2  -7   5       10.26        9.12      0.60 o 
  -1  -7   5       21.32       20.01      0.95 o 
   0  -7   5       41.82       41.56      1.61 o 
   1  -7   5       32.18       31.49      0.81 o 
   2  -7   5        4.36        4.13      0.52 o 
   3  -7   5        5.97        4.71      0.27 o 
   4  -7   5       33.54       36.30      0.91 o 
   5  -7   5       72.01       70.82      2.24 o 
   6  -7   5        3.04        2.91      0.37 o 
  -4  -6   5        3.64        4.12      0.45 o 
  -3  -6   5       14.83       13.50      0.73 o 
  -2  -6   5       12.29       14.21      0.73 o 
  -1  -6   5        6.49        6.11      0.29 o 
   0  -6   5      156.22      167.14      3.62 o 
   1  -6   5       26.53       27.05      0.69 o 
   2  -6   5      215.82      241.75      6.95 o 
   3  -6   5       59.09       66.95      1.53 o 
   4  -6   5       11.44        5.20      0.34 o 
   5  -6   5       17.15       14.77      0.66 o 
   6  -6   5        5.46        6.22      0.47 o 
  -4  -5   5        7.20        8.94      0.57 o 
  -3  -5   5        0.05        0.10      0.13 o 
  -2  -5   5       34.24       33.79      0.84 o 
  -1  -5   5      122.76      117.81      2.57 o 
   0  -5   5       79.43       68.05      1.77 o 
   1  -5   5        5.46        4.31      0.26 o 
   2  -5   5      595.81      677.72     14.24 o 
   3  -5   5        0.10        0.11      0.15 o 
   4  -5   5       83.95       76.68      1.72 o 
   5  -5   5      109.87      112.96      3.42 o 
   6  -5   5       40.68       39.54      1.39 o 
   7  -5   5        4.73        4.75      0.48 o 
  -6  -4   5      117.25      123.41      4.27 o 
  -5  -4   5       25.41       25.60      0.75 o 
  -4  -4   5        0.08        0.21      0.10 o 
  -3  -4   5       52.84       56.64      1.10 o 
  -2  -4   5        4.05        5.39      0.20 o 
  -1  -4   5      960.12      965.09     16.83 o 
   0  -4   5     1021.13     1101.24     19.23 o 
   1  -4   5       92.18      117.19      2.09 o 
   2  -4   5       33.38       35.67      0.68 o 
   3  -4   5      156.63      158.53      2.82 o 
   4  -4   5       41.82       43.94      0.86 o 
   5  -4   5       13.92       12.43      0.63 o 
   6  -4   5       95.93       91.98      2.13 o 
   7  -4   5       58.32       63.58      1.79 o 
  -6  -3   5       72.46       41.31      1.45 o 
  -5  -3   5       15.89       16.76      0.66 o 
  -4  -3   5        8.62        5.69      0.40 o 
  -3  -3   5       57.67       74.85      1.39 o 
  -2  -3   5      149.95      132.91      2.87 o 
  -1  -3   5      677.76      645.71     17.64 o 
   0  -3   5      284.47      242.30      4.25 o 
   1  -3   5       85.24       81.73      1.47 o 
   2  -3   5        0.18        0.01      0.05 o 
   3  -3   5       17.31        8.99      0.39 o 
   4  -3   5       90.07       90.06      1.66 o 
   5  -3   5     1462.23     1504.59     26.31 o 
   6  -3   5        4.55        5.42      0.32 o 
   7  -3   5       72.06       79.87      1.92 o 
  -7  -2   5      102.26      111.21      3.69 o 
  -6  -2   5       21.33       18.12      1.37 o 
  -5  -2   5       11.40       10.28      0.40 o 
  -4  -2   5       16.28       20.12      0.45 o 
  -3  -2   5      124.95      124.65      2.24 o 
  -2  -2   5      293.29      281.44      4.95 o 
  -1  -2   5       76.13       84.71      1.94 o 
   0  -2   5      333.37      352.02      7.81 o 
   1  -2   5      399.39      420.93      7.37 o 
   2  -2   5      707.38      768.91     13.49 o 
   3  -2   5      618.50      702.44     14.82 o 
   4  -2   5       99.98       97.83      1.80 o 
   5  -2   5      249.59      252.46      4.50 o 
   6  -2   5        1.14        0.89      0.18 o 
   7  -2   5        4.10        4.58      0.34 o 
  -7  -1   5      196.75      194.96      4.32 o 
  -6  -1   5       53.75       49.73      1.25 o 
  -5  -1   5        0.42        0.11      0.08 o 
  -4  -1   5      650.53      670.89     11.74 o 
  -3  -1   5      719.34      746.96     13.05 o 
  -2  -1   5       14.76       17.14      0.35 o 
  -1  -1   5       86.29       57.91      1.35 o 
   0  -1   5       41.81       50.93      1.18 o 
   1  -1   5      110.98      110.35      1.97 o 
   2  -1   5     2094.36     2116.62    124.24 o 
   3  -1   5       10.18       13.61      0.93 o 
   4  -1   5      190.25      183.80      3.30 o 
   5  -1   5        2.12        2.20      0.16 o 
   6  -1   5        1.45        0.65      0.17 o 
   7  -1   5        3.88        5.34      0.37 o 
  -8   0   5        8.08        6.15      1.11 o 
  -7   0   5       23.69       23.52      0.74 o 
  -6   0   5        0.04        0.03      0.16 o 
  -5   0   5        7.11        5.27      0.31 o 
  -4   0   5      109.20      114.16      2.51 o 
  -3   0   5       70.12       72.21      1.31 o 
  -2   0   5       54.00       52.49      0.95 o 
  -1   0   5      304.47      331.40      5.87 o 
   0   0   5      107.33      120.25      2.13 o 
   1   0   5       35.11       39.17      0.74 o 
   2   0   5       72.89       77.84      1.43 o 
   3   0   5      722.56      765.05     13.38 o 
   4   0   5       70.98       64.88      1.52 o 
   5   0   5        2.18        3.06      0.20 o 
   6   0   5        7.01        4.06      0.31 o 
   7   0   5        0.54        1.85      0.25 o 
  -8   1   5        0.00       -0.24      0.16 o 
  -7   1   5      161.99      157.03      3.51 o 
  -6   1   5        0.44        0.80      0.26 o 
  -5   1   5      118.62       99.50      2.23 o 
  -4   1   5       49.99       20.35      0.70 o 
  -3   1   5      274.38      239.76      4.22 o 
  -2   1   5       11.63       18.50      0.37 o 
  -1   1   5      679.03      670.23     27.54 o 
   0   1   5       33.19       31.55      0.61 o 
   1   1   5        2.57        2.74      0.13 o 
   2   1   5       11.49        9.64      0.26 o 
   3   1   5        0.61        0.06      0.13 o 
   4   1   5      142.73      142.72      2.62 o 
   5   1   5      246.98      198.37      3.61 o 
   6   1   5        0.01       -0.14      0.16 o 
  -8   2   5        2.47        2.11      0.31 o 
  -7   2   5       23.95       24.07      0.73 o 
  -6   2   5       41.80       35.62      0.92 o 
  -5   2   5        0.24        0.52      0.12 o 
  -4   2   5      183.21      175.74      3.78 o 
  -3   2   5      186.30      201.89      3.56 o 
  -2   2   5      122.50      138.40      2.46 o 
  -1   2   5       13.45       20.30      0.43 o 
   0   2   5       14.15        9.01      0.48 o 
   1   2   5      168.75      185.10      3.30 o 
   2   2   5       46.28       42.98      0.86 o 
   3   2   5       28.39       32.37      0.72 o 
   4   2   5      245.54      221.17      4.00 o 
   5   2   5        2.08        2.03      0.18 o 
   6   2   5       14.20       16.02      0.63 o 
  -8   3   5       28.90       26.76      0.81 o 
  -7   3   5      325.79      301.01      6.52 o 
  -6   3   5        0.02       -0.07      0.12 o 
  -5   3   5        8.45       10.49      0.40 o 
  -4   3   5      729.85      767.11     16.14 o 
  -3   3   5      284.06      260.72      4.59 o 
  -2   3   5      129.16      130.49      2.33 o 
  -1   3   5       31.40       50.11      0.94 o 
   0   3   5       31.38       29.72      0.60 o 
   1   3   5       13.53       11.00      0.30 o 
   2   3   5     1445.48     1473.18     34.86 o 
   3   3   5       61.69       61.57      1.22 o 
   4   3   5        2.55        1.31      0.23 o 
   5   3   5        0.34        0.40      0.15 o 
  -7   4   5        4.27        3.29      0.38 o 
  -6   4   5       26.24       26.54      0.73 o 
  -5   4   5       95.45      106.16      2.36 o 
  -4   4   5      675.33      701.35     19.43 o 
  -3   4   5      273.86      286.42      6.08 o 
  -2   4   5        0.12        1.07      0.18 o 
  -1   4   5       19.20       22.03      0.59 o 
   0   4   5       96.26       92.10      2.07 o 
   1   4   5       17.66       15.10      0.73 o 
   2   4   5        7.85        9.29      0.43 o 
   3   4   5        1.04        1.28      0.21 o 
   4   4   5       23.61       26.97      0.82 o 
  -7   5   5        0.20        0.00      0.22 o 
  -6   5   5       56.44       57.01      1.86 o 
  -5   5   5      119.24      127.61      3.81 o 
  -4   5   5      515.82      572.37     16.35 o 
  -3   5   5        4.14        3.37      0.33 o 
  -2   5   5        0.68        0.15      0.19 o 
  -1   5   5       73.77       61.82      1.45 o 
   0   5   5        7.59        7.48      0.33 o 
   1   5   5       89.67       95.47      2.20 o 
   2   5   5       67.29       71.36      2.57 o 
   3   5   5        0.01       -0.24      0.16 o 
  -6   6   5       40.06       38.96      1.37 o 
  -5   6   5       10.53        9.71      0.56 o 
  -4   6   5       12.29       13.72      0.63 o 
  -3   6   5        5.11        4.03      0.26 o 
  -2   6   5        7.07        6.51      0.31 o 
  -1   6   5      134.09      126.12      2.82 o 
   0   6   5       41.20       38.04      1.00 o 
   1   6   5       83.83       86.95      2.05 o 
  -5   7   5        4.55        4.02      0.42 o 
  -4   7   5        0.00       -0.15      0.22 o 
  -3   7   5        0.00       -0.09      0.13 o 
  -2   7   5        1.35        1.66      0.20 o 
  -1   7   5       15.05       12.76      0.48 o 
   0  -8   6       10.61       10.58      0.67 o 
   1  -8   6        5.00        5.24      0.50 o 
   3  -8   6      101.74      101.19      3.46 o 
   4  -8   6        3.01        2.59      0.35 o 
  -2  -7   6        2.28        1.17      0.31 o 
  -1  -7   6       14.64       15.18      0.79 o 
   0  -7   6       13.29       12.72      0.70 o 
   1  -7   6        7.74       10.04      0.61 o 
   2  -7   6       16.79       20.85      0.93 o 
   3  -7   6       17.97       15.40      0.75 o 
   4  -7   6       58.86       56.30      1.33 o 
   5  -7   6      113.50      110.19      3.36 o 
  -4  -6   6       74.77       80.74      2.83 o 
  -3  -6   6        0.18       -0.31      0.20 o 
  -2  -6   6        7.72        6.16      0.47 o 
  -1  -6   6        0.11       -0.28      0.19 o 
   0  -6   6       10.05       11.70      0.63 o 
   2  -6   6      203.11      207.06      5.27 o 
   3  -6   6        0.30       -0.07      0.11 o 
   4  -6   6        2.53        2.73      0.23 o 
   5  -6   6       25.88       25.94      0.98 o 
   6  -6   6       49.55       51.76      1.75 o 
  -4  -5   6      131.34      129.70      4.29 o 
  -3  -5   6        0.03        0.15      0.20 o 
  -2  -5   6        6.54        5.73      0.41 o 
  -1  -5   6       35.53       35.96      1.34 o 
   0  -5   6      227.17      236.26      6.57 o 
   1  -5   6       69.25       76.58      1.69 o 
   2  -5   6       49.31       50.45      1.15 o 
   3  -5   6       18.57       21.08      1.07 o 
   5  -5   6        0.52       -0.07      0.15 o 
   6  -5   6       16.03       18.14      0.82 o 
   7  -5   6        2.64        2.86      0.38 o 
  -6  -4   6       88.53       90.45      3.23 o 
  -5  -4   6       63.43       58.87      2.18 o 
  -4  -4   6        1.46        2.02      0.20 o 
  -3  -4   6        1.45        1.35      0.20 o 
  -2  -4   6      144.89      149.27      3.41 o 
  -1  -4   6      685.30      722.74     12.66 o 
   0  -4   6      125.32      130.47      2.33 o 
   1  -4   6       34.31       38.14      0.72 o 
   2  -4   6        1.78        0.84      0.12 o 
   3  -4   6       81.11       81.30      1.49 o 
   4  -4   6       88.06       75.51      4.48 o 
   5  -4   6      999.58     1076.89     18.83 o 
   6  -4   6       37.58       42.77      1.10 o 
   7  -4   6       61.74       65.28      1.62 o 
  -6  -3   6       15.39       15.38      0.86 o 
  -5  -3   6       24.50       24.70      1.08 o 
  -4  -3   6        9.75        9.49      0.31 o 
  -3  -3   6        0.13        0.08      0.07 o 
  -2  -3   6      242.62      220.63      4.71 o 
  -1  -3   6     5548.40     5800.73    123.52 o 
   0  -3   6        0.22        0.44      0.12 o 
   1  -3   6       21.66       17.73      0.41 o 
   2  -3   6       59.53       69.04      1.83 o 
   3  -3   6       51.87       54.26      1.37 o 
   4  -3   6      168.55      177.96      3.19 o 
   5  -3   6        2.16        1.79      0.24 o 
   6  -3   6       17.13       17.96      0.59 o 
   7  -3   6       28.64       35.47      1.00 o 
  -7  -2   6       19.80       21.34      1.10 o 
  -6  -2   6       11.11       11.24      0.46 o 
  -5  -2   6        1.12        0.98      0.15 o 
  -4  -2   6        7.74        8.92      0.26 o 
  -3  -2   6     1376.11     1333.72     23.32 o 
  -2  -2   6      742.34      751.97     13.16 o 
   0  -2   6       25.17       23.39      0.59 o 
   1  -2   6      543.20      547.94     20.46 o 
   2  -2   6      153.03      158.88      2.83 o 
   3  -2   6      158.75      171.09      3.06 o 
   4  -2   6      128.24      139.58      2.53 o 
   5  -2   6       32.76       33.31      0.71 o 
   6  -2   6       48.34       51.28      1.30 o 
   7  -2   6       21.12       30.08      0.89 o 
  -7  -1   6       86.90       82.11      9.04 o 
  -6  -1   6        8.81        7.67      0.72 o 
  -5  -1   6        0.29        0.50      0.12 o 
  -4  -1   6       21.16       29.49      0.59 o 
  -3  -1   6        8.18        2.56      0.25 o 
  -2  -1   6      279.47      271.85      4.78 o 
  -1  -1   6       37.81       29.42      0.73 o 
   0  -1   6       35.00       37.88      0.70 o 
   1  -1   6        1.67        2.53      0.14 o 
   2  -1   6     2050.83     2131.57     37.41 o 
   3  -1   6       33.97       33.04      0.67 o 
   4  -1   6       30.74       32.93      0.85 o 
   5  -1   6       25.43       23.24      0.55 o 
   6  -1   6       27.91       28.82      0.84 o 
   7  -1   6       24.54       40.41      1.12 o 
  -8   0   6        0.01        0.12      0.29 o 
  -7   0   6       23.06       19.16      0.64 o 
  -6   0   6        3.98        3.30      0.41 o 
  -5   0   6        0.05        0.14      0.11 o 
  -4   0   6       44.22       35.34      0.85 o 
  -3   0   6       54.39       58.00      2.06 o 
  -2   0   6      335.52      340.41      6.25 o 
  -1   0   6       25.72       28.15      0.54 o 
   0   0   6      433.15      426.76      7.48 o 
   1   0   6      285.73      317.90      5.58 o 
   2   0   6        0.23        0.41      0.12 o 
   3   0   6       19.09       18.24      0.42 o 
   4   0   6       13.01       17.87      0.44 o 
   5   0   6       81.38       76.55      1.48 o 
   6   0   6        9.41        8.91      0.42 o 
  -8   1   6        8.52        7.13      0.41 o 
  -7   1   6       47.48       46.08      1.53 o 
  -6   1   6       17.89       18.83      0.66 o 
  -5   1   6       79.06       78.28      2.69 o 
  -4   1   6      212.32      217.68      4.67 o 
  -3   1   6       58.51       37.85      0.72 o 
  -2   1   6        9.30       14.34      0.71 o 
  -1   1   6     3928.92     3961.05     70.64 o 
   0   1   6       56.16       43.63      0.82 o 
   1   1   6      515.63      550.37      9.63 o 
   2   1   6        6.07        4.60      0.19 o 
   3   1   6        5.36        4.94      0.21 o 
   4   1   6       48.88       44.00      0.91 o 
   5   1   6       59.53       61.70      1.52 o 
   6   1   6       12.09       10.11      0.46 o 
  -8   2   6        3.80        2.17      0.26 o 
  -7   2   6       73.38       61.26      1.50 o 
  -6   2   6       20.27       22.93      0.66 o 
  -5   2   6        0.14        0.04      0.10 o 
  -4   2   6        4.42        7.95      0.30 o 
  -3   2   6       88.86       92.02      2.11 o 
  -2   2   6      851.24      927.08     20.58 o 
  -1   2   6      195.24      206.92      3.66 o 
   0   2   6       94.54       90.04      1.64 o 
   1   2   6        0.63        1.48      0.10 o 
   2   2   6        9.15        9.54      0.35 o 
   3   2   6        0.46       -0.01      0.24 o 
   4   2   6       61.07       55.16      1.12 o 
   5   2   6        0.32        0.48      0.15 o 
  -8   3   6        9.68        8.37      0.42 o 
  -7   3   6       57.30       57.00      1.41 o 
  -6   3   6       25.29       25.69      0.71 o 
  -5   3   6        8.80       10.13      0.42 o 
  -4   3   6      104.34      110.10      3.03 o 
  -3   3   6       26.48       24.60      0.51 o 
  -2   3   6       68.52       69.24      1.28 o 
  -1   3   6      128.52      119.56      2.16 o 
   0   3   6        0.01        0.36      0.08 o 
   1   3   6       25.26       26.66      0.58 o 
   2   3   6     1699.85     1759.82     30.79 o 
   3   3   6       28.94       30.17      0.68 o 
   4   3   6       59.59       61.38      1.25 o 
  -7   4   6        4.03        4.44      0.41 o 
  -6   4   6      107.90      109.94      3.33 o 
  -5   4   6        0.97        0.89      0.23 o 
  -4   4   6      244.18      266.68      7.70 o 
  -3   4   6       28.98       30.16      0.76 o 
  -2   4   6      120.45      115.14      2.53 o 
  -1   4   6        3.95        5.67      0.26 o 
   0   4   6       46.67       44.26      1.08 o 
   1   4   6     1395.99     1428.16     44.54 o 
   2   4   6      202.80      205.19      4.49 o 
   3   4   6        0.80        1.04      0.30 o 
   4   4   6        1.87        2.23      0.26 o 
  -7   5   6        0.24        0.07      0.22 o 
  -6   5   6       58.56       61.88      2.00 o 
  -5   5   6       56.00       58.96      1.90 o 
  -4   5   6       18.77       20.63      0.82 o 
  -3   5   6        0.04       -0.18      0.13 o 
  -2   5   6        0.45        1.06      0.15 o 
  -1   5   6       65.16       53.49      1.28 o 
   0   5   6        3.76        5.08      0.29 o 
   1   5   6       17.89       17.82      0.58 o 
   2   5   6        1.29        0.76      0.28 o 
  -6   6   6       25.31       27.26      1.05 o 
  -5   6   6       31.70       31.76      1.15 o 
  -4   6   6        1.41        1.87      0.28 o 
  -3   6   6       67.29       65.28      1.53 o 
  -2   6   6       38.72       34.81      0.91 o 
  -1   6   6        7.78        7.99      0.37 o 
   0   6   6        1.27        1.01      0.19 o 
   1   6   6       46.11       46.38      1.99 o 
  -4   7   6        1.29        1.72      0.29 o 
  -3   7   6        0.32        0.43      0.15 o 
  -2   7   6       22.42       20.99      0.65 o 
   0  -8   7        1.14        1.31      0.32 o 
   2  -8   7      126.54      129.67      4.38 o 
   3  -8   7       17.49       17.02      0.85 o 
   4  -8   7       14.08       15.34      0.77 o 
  -2  -7   7       14.43       11.92      0.69 o 
  -1  -7   7       14.40       15.40      0.79 o 
   0  -7   7       79.52       76.40      2.69 o 
   1  -7   7        6.88        6.14      0.50 o 
   2  -7   7        0.89        0.82      0.26 o 
   3  -7   7        3.81        4.31      0.39 o 
   4  -7   7        0.04       -0.03      0.22 o 
  -4  -6   7        7.56        6.84      0.54 o 
  -3  -6   7        4.13        3.33      0.38 o 
  -2  -6   7       10.36        9.79      0.58 o 
  -1  -6   7        0.02        0.01      0.20 o 
   1  -6   7      222.87      230.48      7.41 o 
   2  -6   7       41.47       38.07      1.42 o 
   3  -6   7        7.17        8.33      0.50 o 
   4  -6   7       18.82       19.08      0.56 o 
   5  -6   7      451.00      464.25     17.32 o 
   6  -6   7        4.94        5.26      0.50 o 
  -4  -5   7       52.19       31.55      1.24 o 
  -3  -5   7        3.15        3.94      0.37 o 
  -2  -5   7       14.03       10.88      0.53 o 
  -1  -5   7      698.82      783.30     24.66 o 
   0  -5   7       53.68       50.46      3.17 o 
   1  -5   7        5.59        3.09      0.20 o 
   2  -5   7       19.87       18.10      0.51 o 
   3  -5   7        0.00       -0.08      0.12 o 
   4  -5   7      304.14      320.85      5.67 o 
   5  -5   7      412.79      467.99      8.25 o 
   6  -5   7      142.31      147.10      4.46 o 
  -6  -4   7       50.41       51.10      2.00 o 
  -5  -4   7       18.16       16.04      0.85 o 
  -4  -4   7        0.02       -0.22      0.19 o 
  -2  -4   7      105.80      119.97      2.78 o 
  -1  -4   7       36.44       38.91      0.99 o 
   0  -4   7      240.06      236.16      5.30 o 
   1  -4   7        4.31        5.76      0.22 o 
   2  -4   7        0.43        0.93      0.11 o 
   3  -4   7      141.13      147.40      2.64 o 
   4  -4   7      490.61      419.88      9.36 o 
   5  -4   7       25.61       27.85      0.63 o 
   6  -4   7       58.29       63.31      1.54 o 
   7  -4   7       16.91       20.19      0.68 o 
  -6  -3   7        8.71        7.01      0.60 o 
  -5  -3   7       27.98       25.89      1.11 o 
  -4  -3   7        5.64        6.41      0.67 o 
  -3  -3   7       16.68       20.38      1.07 o 
  -2  -3   7        1.30        0.60      0.11 o 
  -1  -3   7      235.17      214.27      4.82 o 
   0  -3   7       96.28       73.59      2.42 o 
   1  -3   7       64.60       71.17      2.77 o 
   2  -3   7       32.57       38.86      1.15 o 
   3  -3   7      179.59      191.16      3.41 o 
   4  -3   7       25.04       28.65      0.75 o 
   5  -3   7       21.97       22.50      0.53 o 
   6  -3   7        9.70        8.71      0.41 o 
   7  -3   7        7.04       12.41      0.52 o 
  -7  -2   7        2.32        1.81      0.41 o 
  -6  -2   7        0.65       -0.04      0.26 o 
  -5  -2   7       10.72       10.18      0.61 o 
  -4  -2   7       23.01       22.10      0.62 o 
  -3  -2   7       13.08       14.24      0.33 o 
  -2  -2   7       68.99       72.99      2.33 o 
  -1  -2   7       60.63       60.74      1.43 o 
   0  -2   7        0.46        1.18      0.25 o 
   1  -2   7       51.04       60.50      1.11 o 
   2  -2   7       12.87       16.29      0.64 o 
   3  -2   7       35.26       36.35      0.73 o 
   4  -2   7       16.80       17.46      1.06 o 
   5  -2   7       69.23       62.77      1.23 o 
   6  -2   7       25.02       29.14      0.84 o 
  -7  -1   7       12.73       14.74      0.86 o 
  -6  -1   7        4.21        3.97      0.44 o 
  -5  -1   7        9.52       11.46      0.39 o 
  -4  -1   7      156.48      162.76      3.54 o 
  -3  -1   7        4.98        4.54      0.25 o 
  -2  -1   7       82.96       85.08      2.53 o 
  -1  -1   7     1464.58     1552.94     34.49 o 
   0  -1   7        0.02       -0.17      0.11 o 
   1  -1   7      404.51      415.62      7.28 o 
   2  -1   7        1.36        2.78      0.14 o 
   3  -1   7       90.56      108.62      1.99 o 
   4  -1   7        0.08        0.11      0.12 o 
   5  -1   7      150.48      124.33      2.31 o 
   6  -1   7        1.13        1.99      0.24 o 
  -7   0   7        9.07        9.60      0.67 o 
  -6   0   7       12.63       14.93      0.49 o 
  -5   0   7       94.64      107.64      2.45 o 
  -4   0   7        4.44        3.78      0.21 o 
  -3   0   7       46.99       44.69      0.89 o 
  -2   0   7      106.45      145.94      2.59 o 
  -1   0   7       30.10       33.90      0.64 o 
   0   0   7        7.12        5.14      0.16 o 
   1   0   7        1.31        1.38      0.18 o 
   2   0   7        2.59        2.30      0.15 o 
   3   0   7       23.58       25.60      0.56 o 
   4   0   7       54.31       48.72      0.99 o 
   5   0   7        0.00       -0.11      0.07 o 
   6   0   7        0.48        0.35      0.19 o 
  -8   1   7        2.80        3.06      0.29 o 
  -7   1   7       52.10       44.30      1.15 o 
  -6   1   7        0.11        0.03      0.06 o 
  -5   1   7       27.56       30.15      0.78 o 
  -4   1   7        3.88        4.08      0.22 o 
  -3   1   7       73.64       71.70      1.31 o 
  -2   1   7        1.14        3.54      0.36 o 
  -1   1   7      380.45      437.17      7.66 o 
   0   1   7        1.22        0.82      0.10 o 
   1   1   7       74.40       70.82      1.32 o 
   2   1   7      273.79      268.01      4.76 o 
   3   1   7        3.48        4.20      0.45 o 
   4   1   7        0.18        0.01      0.12 o 
   5   1   7       38.01       33.14      0.76 o 
  -8   2   7       39.29       33.19      1.41 o 
  -7   2   7        0.91        0.51      0.17 o 
  -6   2   7       34.41       33.50      0.88 o 
  -5   2   7       15.58       12.51      1.10 o 
  -3   2   7        7.78        6.75      0.26 o 
  -2   2   7      136.89      158.39      3.58 o 
  -1   2   7        8.08       10.63      0.34 o 
   0   2   7       72.22       72.86      1.35 o 
   1   2   7      349.67      338.47      5.98 o 
   2   2   7       87.92       84.59      1.60 o 
   3   2   7       50.29       53.48      1.08 o 
   4   2   7        0.73        0.16      0.12 o 
   5   2   7        1.05        1.61      0.18 o 
  -7   3   7        1.58        1.63      0.24 o 
  -6   3   7       43.23       37.28      0.96 o 
  -5   3   7      113.60      120.75      2.67 o 
  -4   3   7      934.11     1001.29     21.05 o 
  -3   3   7        4.90        4.33      0.22 o 
  -2   3   7       16.26       17.77      0.40 o 
  -1   3   7        8.97       12.33      0.31 o 
   0   3   7        0.98        1.08      0.12 o 
   1   3   7       36.91       36.76      0.77 o 
   2   3   7        1.26        1.96      0.16 o 
   3   3   7       29.85       31.95      0.72 o 
   4   3   7       17.36       17.42      0.49 o 
  -7   4   7       14.44       18.61      0.80 o 
  -6   4   7      120.77      121.54      3.67 o 
  -5   4   7      738.05      788.77     22.47 o 
  -4   4   7      110.87      122.65      3.64 o 
  -3   4   7       51.01       55.07      1.28 o 
  -2   4   7       91.15       84.29      1.89 o 
  -1   4   7       52.79       46.76      1.13 o 
   0   4   7       58.21       57.72      1.45 o 
   1   4   7        4.30        5.61      0.31 o 
   2   4   7        1.76        1.27      0.20 o 
   3   4   7        1.18        0.75      0.21 o 
  -6   5   7        6.86        7.42      0.50 o 
  -5   5   7        1.82        1.53      0.26 o 
  -4   5   7        0.07       -0.28      0.19 o 
  -3   5   7        0.80        0.66      0.19 o 
  -2   5   7       20.50       20.85      0.60 o 
  -1   5   7       90.68       75.56      1.76 o 
   0   5   7       11.53       10.30      1.35 o 
   1   5   7        1.71        1.10      0.19 o 
   2   5   7       10.33       11.53      0.47 o 
  -5   6   7       13.51       15.06      0.72 o 
  -4   6   7       13.81       14.46      0.66 o 
  -3   6   7       66.73       57.30      1.77 o 
  -2   6   7      122.78       99.66      2.27 o 
  -1   6   7       42.82       39.89      1.04 o 
   0   6   7       16.98       18.19      0.61 o 
   0  -8   8        0.68        0.51      0.31 o 
   1  -8   8       51.78       49.78      1.91 o 
   2  -8   8       24.73       27.35      1.20 o 
   3  -8   8       11.25       12.85      0.72 o 
  -2  -7   8        4.21        4.51      0.45 o 
   0  -7   8       16.58       13.26      0.75 o 
   1  -7   8       62.20       65.20      2.32 o 
   2  -7   8       72.34       70.61      2.47 o 
   3  -7   8        2.86        2.53      0.32 o 
   4  -7   8        1.68        1.24      0.29 o 
  -1  -6   8      353.42      347.16     11.04 o 
   0  -6   8      176.28      179.75      5.84 o 
   1  -6   8       80.19       91.61      3.10 o 
   2  -6   8        7.81        5.29      0.41 o 
   3  -6   8        3.76        3.20      0.35 o 
   4  -6   8       85.64       83.72      2.82 o 
  -4  -5   8       15.28       14.16      0.75 o 
  -3  -5   8       10.71       12.66      0.64 o 
  -2  -5   8      118.49      116.45      2.74 o 
  -1  -5   8      276.54      312.89      7.07 o 
   0  -5   8       73.74       79.69      3.05 o 
   1  -5   8       64.25       68.12      1.62 o 
   2  -5   8       21.35       21.69      0.60 o 
   3  -5   8       67.02       66.61      1.59 o 
   4  -5   8       77.73       77.47      1.84 o 
   5  -5   8      381.43      397.34      8.48 o 
   6  -5   8       17.50       21.00      0.80 o 
  -5  -4   8        0.97        1.40      0.31 o 
  -4  -4   8        2.65        4.54      0.54 o 
  -3  -4   8      114.33      116.71      4.21 o 
  -2  -4   8      171.89      148.74      4.81 o 
  -1  -4   8       16.40       11.54      0.40 o 
   0  -4   8        0.82        0.41      0.11 o 
   1  -4   8       71.56       79.70      1.86 o 
   2  -4   8      165.79      154.26      5.03 o 
   3  -4   8       70.81       78.72      1.76 o 
   4  -4   8      302.02      336.65      5.96 o 
   5  -4   8        7.93        9.38      0.32 o 
   6  -4   8       39.29       42.86      1.12 o 
  -6  -3   8        4.76        5.07      0.53 o 
  -5  -3   8       31.15       33.85      1.37 o 
  -4  -3   8       33.25       38.73      2.06 o 
  -3  -3   8      177.78      191.74      4.36 o 
  -2  -3   8       44.93       51.30      1.25 o 
  -1  -3   8      468.13      499.92     11.11 o 
   0  -3   8        2.24        1.02      0.11 o 
   1  -3   8      320.49      302.93      6.77 o 
   2  -3   8      815.56      895.00     15.63 o 
   3  -3   8        1.58        2.39      0.27 o 
   4  -3   8      243.38      256.16      4.57 o 
   5  -3   8       16.51       17.83      0.46 o 
   6  -3   8       15.19       16.50      0.58 o 
  -7  -2   8       38.37       39.03      1.64 o 
  -6  -2   8        1.21        1.31      0.32 o 
  -5  -2   8       85.95       90.80      3.14 o 
  -4  -2   8      118.70      128.60      2.96 o 
  -3  -2   8        6.98        7.96      0.31 o 
  -2  -2   8       44.85       36.47      0.91 o 
  -1  -2   8       42.37       31.14      0.79 o 
   0  -2   8      180.05      168.98      6.27 o 
   1  -2   8      225.98      240.38      4.24 o 
   2  -2   8      190.81      188.23      4.03 o 
   3  -2   8       11.04       13.21      0.34 o 
   4  -2   8       11.96       13.09      0.36 o 
   5  -2   8        9.88       12.18      0.46 o 
   6  -2   8       11.59       13.79      0.55 o 
  -7  -1   8       56.81       52.92      2.06 o 
  -6  -1   8        7.36        3.96      0.44 o 
  -5  -1   8        0.00       -0.18      0.20 o 
  -4  -1   8        2.46        2.19      0.29 o 
  -3  -1   8        5.25        7.41      0.27 o 
  -2  -1   8      304.21      329.86      7.36 o 
  -1  -1   8       78.96       73.81      1.90 o 
   0  -1   8       10.63       10.22      0.61 o 
   1  -1   8        6.06        5.33      0.18 o 
   2  -1   8      586.40      597.50     10.47 o 
   3  -1   8        0.08        0.00      0.08 o 
   4  -1   8       16.31       12.67      0.36 o 
   5  -1   8       70.81       52.84      1.32 o 
   6  -1   8        6.84        5.61      0.36 o 
  -7   0   8       20.24       20.58      1.01 o 
  -6   0   8       23.36       19.46      0.92 o 
  -5   0   8       18.24       16.29      0.49 o 
  -4   0   8      194.68      174.91      4.46 o 
  -3   0   8      258.46      280.50      7.25 o 
  -2   0   8       32.14       30.21      0.74 o 
  -1   0   8       32.66       26.46      0.52 o 
   0   0   8        0.43        0.79      0.10 o 
   1   0   8        0.27        0.25      0.08 o 
   2   0   8       28.57       31.54      0.71 o 
   3   0   8      136.39      137.53      2.51 o 
   4   0   8      381.79      322.59      5.75 o 
   5   0   8        7.30        8.71      0.32 o 
   6   0   8       11.66       12.56      0.58 o 
  -7   1   8       84.75       85.15      3.02 o 
  -6   1   8        0.35        0.34      0.13 o 
  -5   1   8       33.88       34.80      0.88 o 
  -4   1   8      134.75      144.74      3.15 o 
  -3   1   8        2.52        2.30      0.20 o 
  -2   1   8       33.40       37.86      0.73 o 
  -1   1   8       26.04       16.92      0.37 o 
   0   1   8        5.57        5.85      0.19 o 
   1   1   8      281.85      285.21      5.05 o 
   2   1   8     1120.40     1116.93     19.55 o 
   3   1   8       16.02       13.98      0.39 o 
   4   1   8       10.25        8.56      0.31 o 
   5   1   8       32.68       35.88      0.81 o 
  -7   2   8        6.24        6.12      0.34 o 
  -6   2   8        0.87        1.24      0.31 o 
  -5   2   8      743.88      739.65     32.66 o 
  -4   2   8      887.79      915.11     19.27 o 
  -3   2   8       26.06       18.83      0.42 o 
  -1   2   8       36.62       34.70      0.88 o 
   0   2   8      175.01      168.45      4.29 o 
   1   2   8     1024.01     1028.39     17.96 o 
   2   2   8       68.32       65.35      1.27 o 
   3   2   8        0.00        0.08      0.12 o 
   4   2   8       26.06       28.32      0.67 o 
  -7   3   8        0.02        0.04      0.15 o 
  -6   3   8       20.68       19.68      0.60 o 
  -5   3   8       66.87       69.50      1.61 o 
  -4   3   8      274.99      293.85      6.28 o 
  -3   3   8        0.61       -0.13      0.15 o 
  -2   3   8        0.00       -0.11      0.08 o 
  -1   3   8        9.88       14.07      0.35 o 
   0   3   8       19.12       20.76      0.56 o 
   1   3   8       31.43       30.07      0.83 o 
   2   3   8       13.96       14.59      0.41 o 
   3   3   8       16.30       17.95      0.49 o 
   4   3   8       12.97       11.84      0.40 o 
  -7   4   8       13.18       14.84      0.70 o 
  -6   4   8      110.44      115.67      3.51 o 
  -5   4   8      179.41      196.18      5.74 o 
  -3   4   8        2.99        2.63      0.21 o 
  -2   4   8      149.19      134.46      2.95 o 
  -1   4   8      173.35      160.38      3.51 o 
   0   4   8        6.02        7.35      0.33 o 
   1   4   8       36.78       37.54      0.99 o 
   2   4   8        0.74        0.66      0.26 o 
   3   4   8       37.80       39.71      1.09 o 
  -6   5   8        4.83        5.71      0.47 o 
  -5   5   8       47.08       53.10      1.74 o 
  -4   5   8        5.84        5.78      0.42 o 
  -3   5   8        0.00        0.10      0.12 o 
  -2   5   8       45.67       38.74      0.98 o 
  -1   5   8       25.51       21.81      0.64 o 
   0   5   8        0.20        0.37      0.16 o 
   1   5   8        5.33        5.72      0.34 o 
  -4   6   8       15.26       18.64      0.79 o 
  -3   6   8       25.01       22.55      0.67 o 
  -2   6   8        5.92        6.63      0.34 o 
  -1   6   8       11.30        9.74      0.42 o 
   1  -8   9        0.93        0.44      0.31 o 
   2  -8   9       27.99       23.77      1.07 o 
  -2  -7   9       12.47       10.31      0.70 o 
  -1  -7   9       32.96       26.60      1.20 o 
   0  -7   9       85.45       77.66      2.73 o 
   1  -7   9        2.40        2.51      0.35 o 
   2  -7   9        5.88        5.39      0.45 o 
   3  -7   9        0.10        0.01      0.22 o 
   4  -7   9       73.21       69.84      2.44 o 
  -3  -6   9        6.47        5.04      0.50 o 
  -2  -6   9      112.31      112.41      3.80 o 
  -1  -6   9        1.96        2.60      0.37 o 
   0  -6   9        9.54       11.61      0.64 o 
   1  -6   9       15.46       15.34      0.75 o 
   2  -6   9        0.10       -0.10      0.19 o 
   3  -6   9        6.26        6.62      0.45 o 
   4  -6   9       68.00       66.66      2.31 o 
   5  -6   9       84.93       79.10      2.72 o 
  -4  -5   9        0.31        0.02      0.16 o 
  -3  -5   9       50.24       48.25      1.25 o 
  -2  -5   9      499.88      529.29     18.59 o 
  -1  -5   9      299.19      303.92     13.51 o 
   0  -5   9        8.72        9.10      0.61 o 
   1  -5   9       18.50       16.26      0.50 o 
   2  -5   9        0.07       -0.02      0.11 o 
   3  -5   9        3.01        3.43      0.24 o 
   4  -5   9      456.67      477.02     10.64 o 
   5  -5   9        0.69        0.43      0.13 o 
   6  -5   9       34.20       39.41      1.52 o 
  -5  -4   9        4.53        3.81      0.45 o 
  -4  -4   9        5.07        6.19      0.33 o 
  -3  -4   9       86.96       93.68      2.23 o 
  -2  -4   9      511.64      554.21     12.34 o 
  -1  -4   9        0.07        0.01      0.09 o 
   0  -4   9        0.39        0.01      0.09 o 
   1  -4   9      191.60      188.11      6.02 o 
   2  -4   9       18.45       17.56      1.48 o 
   3  -4   9       28.58       29.98      0.81 o 
   4  -4   9      109.86      112.33      2.63 o 
   5  -4   9        0.04       -0.11      0.12 o 
   6  -4   9        0.16        0.50      0.19 o 
  -6  -3   9        3.37        3.26      0.45 o 
  -5  -3   9        0.01       -0.18      0.23 o 
  -4  -3   9      280.15      282.23      6.37 o 
  -3  -3   9       21.59       23.09      0.66 o 
  -2  -3   9        6.33        6.24      0.33 o 
  -1  -3   9        0.01        0.06      0.10 o 
   0  -3   9       27.16       23.93      0.65 o 
   1  -3   9      163.73      173.98      3.94 o 
   2  -3   9       19.83       18.79      1.08 o 
   3  -3   9       16.42       18.35      0.55 o 
   4  -3   9        0.16        0.25      0.11 o 
   5  -3   9       99.61      104.76      2.39 o 
   6  -3   9        2.94        1.80      0.23 o 
  -6  -2   9        1.38        1.15      0.31 o 
  -5  -2   9        0.07       -0.12      0.22 o 
  -4  -2   9        9.98       12.33      0.67 o 
  -3  -2   9       74.33       72.21      1.71 o 
  -2  -2   9       21.96       23.34      0.64 o 
  -1  -2   9       24.96       26.56      0.70 o 
   0  -2   9      188.97      194.19      5.58 o 
   1  -2   9      433.65      480.63     11.79 o 
   2  -2   9       18.81       19.00      0.43 o 
   3  -2   9       21.48       23.09      0.52 o 
   4  -2   9        2.48        1.74      0.16 o 
   5  -2   9        0.00        0.11      0.18 o 
   6  -2   9        1.10        2.14      0.24 o 
  -7  -1   9        7.87        7.73      0.61 o 
  -6  -1   9       10.46        8.60      0.61 o 
  -5  -1   9       16.79       17.28      0.83 o 
  -4  -1   9       97.96      101.01      3.42 o 
  -3  -1   9        0.04        0.03      0.12 o 
  -2  -1   9      130.36      132.45      3.03 o 
  -1  -1   9       75.18       99.75      3.24 o 
   0  -1   9       13.51       12.31      0.39 o 
   1  -1   9       57.58       57.33      1.08 o 
   2  -1   9       22.50       24.29      0.53 o 
   3  -1   9        9.24       10.86      0.32 o 
   4  -1   9      235.09      225.82      4.07 o 
   5  -1   9        3.74        2.64      0.20 o 
  -7   0   9        8.51        7.79      0.61 o 
  -6   0   9       10.89       11.41      0.69 o 
  -5   0   9      110.26      120.44      4.06 o 
  -4   0   9       66.46       65.84      2.32 o 
  -3   0   9       31.14       26.01      1.13 o 
  -2   0   9     1494.80     1459.27     57.39 o 
  -1   0   9       59.97       68.85      1.27 o 
   0   0   9       86.12       96.41      1.75 o 
   1   0   9      151.22      152.03      2.73 o 
   2   0   9       10.01        8.41      0.28 o 
   3   0   9       23.49       24.53      0.57 o 
   4   0   9        2.12        3.83      0.28 o 
   5   0   9       23.96       26.06      0.64 o 
  -7   1   9       42.39       43.34      1.74 o 
  -6   1   9       10.78        9.25      0.63 o 
  -5   1   9        3.94        3.70      0.44 o 
  -4   1   9      226.41      235.33      5.06 o 
  -3   1   9       10.07       14.89      0.43 o 
  -2   1   9        0.13        0.27      0.07 o 
  -1   1   9       92.27       84.00      1.54 o 
   0   1   9        0.63        0.89      0.10 o 
   1   1   9       30.97       30.19      0.64 o 
   2   1   9      117.74      119.10      2.20 o 
   3   1   9       97.09       93.60      1.77 o 
   4   1   9       11.93       12.25      0.39 o 
   5   1   9        0.20        0.42      0.16 o 
  -7   2   9        8.98       10.50      0.69 o 
  -6   2   9        9.65       10.06      0.40 o 
  -5   2   9        2.64        3.09      0.31 o 
  -4   2   9       30.27       33.95      0.86 o 
  -3   2   9       33.01       31.89      0.65 o 
  -2   2   9        3.08        3.85      0.17 o 
  -1   2   9        3.63        2.15      0.15 o 
   0   2   9       35.64       35.05      1.04 o 
   1   2   9     2303.84     2296.67     40.11 o 
   2   2   9       56.28       53.98      1.08 o 
   3   2   9       45.40       45.66      0.96 o 
   4   2   9       13.65       20.84      0.55 o 
  -7   3   9       29.85       28.80      0.82 o 
  -6   3   9       16.61       14.52      0.77 o 
  -5   3   9       47.75       21.25      0.79 o 
  -4   3   9       79.56       85.53      2.92 o 
  -3   3   9       19.28       23.38      0.66 o 
  -2   3   9        4.81        5.46      0.23 o 
  -1   3   9      150.99      134.35      2.44 o 
   0   3   9      196.25      187.47      3.38 o 
   1   3   9        1.26        0.92      0.17 o 
   2   3   9        1.12        1.37      0.15 o 
   3   3   9        5.98        7.17      0.31 o 
  -6   4   9        9.00        9.20      0.54 o 
  -5   4   9        2.83        4.56      0.42 o 
  -4   4   9       21.10       22.91      0.88 o 
  -3   4   9        9.48        8.78      0.34 o 
  -2   4   9       76.00       59.79      1.48 o 
  -1   4   9       30.16       29.09      0.78 o 
   0   4   9       48.00       45.97      1.14 o 
   1   4   9       12.79       13.54      0.48 o 
   2   4   9        5.50        6.94      0.56 o 
  -5   5   9        5.76        5.43      0.47 o 
  -4   5   9       25.76       27.62      1.02 o 
  -3   5   9        9.54        7.88      0.35 o 
  -2   5   9        0.06        0.00      0.14 o 
  -1   5   9       55.18       52.79      1.30 o 
   0   5   9       26.41       26.17      0.76 o 
  -2  -7  10       26.52       26.81      1.21 o 
  -1  -7  10       73.11       63.66      2.31 o 
   0  -7  10       58.86       52.18      1.93 o 
   1  -7  10        8.50        7.42      0.53 o 
   2  -7  10        0.00       -0.16      0.22 o 
   3  -7  10       17.25       14.53      0.75 o 
   4  -7  10      543.61      518.78     16.35 o 
  -3  -6  10        2.43        3.23      0.41 o 
  -2  -6  10       98.01      103.15      3.49 o 
  -1  -6  10        2.64        3.07      0.39 o 
   0  -6  10       63.39       55.16      1.99 o 
   1  -6  10        0.29        0.10      0.22 o 
   2  -6  10       10.89        6.95      0.47 o 
   3  -6  10        8.78        7.80      0.51 o 
   4  -6  10      174.11      183.53      5.95 o 
   5  -6  10       89.82       81.83      2.82 o 
  -4  -5  10       48.31       46.53      1.80 o 
  -2  -5  10        0.14        0.58      0.47 o 
  -1  -5  10        0.09       -0.15      0.30 o 
   0  -5  10       12.41       15.80      0.60 o 
   1  -5  10        0.01        0.04      0.12 o 
   2  -5  10       59.64       60.22      1.47 o 
   3  -5  10      189.31      194.03      4.42 o 
   4  -5  10        2.26        2.10      0.31 o 
   5  -5  10       11.98       12.96      0.49 o 
  -5  -4  10        7.75        6.50      0.57 o 
  -4  -4  10        5.82        6.62      0.54 o 
  -3  -4  10        2.34        1.72      0.20 o 
  -2  -4  10       60.52       57.98      1.44 o 
  -1  -4  10       35.50       26.86      0.75 o 
   0  -4  10       18.33       21.95      0.62 o 
   1  -4  10       16.83       18.83      0.94 o 
   2  -4  10       63.54       54.55      1.34 o 
   3  -4  10       12.00       11.10      0.41 o 
   4  -4  10        4.61        5.64      0.31 o 
   5  -4  10       18.52       17.82      0.59 o 
  -6  -3  10        0.04       -0.35      0.26 o 
  -5  -3  10       26.00       26.31      1.17 o 
  -4  -3  10       18.02       17.40      0.88 o 
  -3  -3  10       10.48        9.96      0.38 o 
  -2  -3  10       10.82       11.41      0.61 o 
  -1  -3  10      118.53      132.18      3.04 o 
   0  -3  10        0.25        0.05      0.24 o 
   1  -3  10       57.81       60.99      1.47 o 
   2  -3  10        8.48        8.51      0.34 o 
   3  -3  10       47.98       52.47      1.32 o 
   4  -3  10      192.81      195.00      4.47 o 
   5  -3  10        0.96        0.01      0.16 o 
  -6  -2  10        0.06       -0.16      0.25 o 
  -5  -2  10       17.61       18.23      0.89 o 
  -4  -2  10       73.80       76.57      2.69 o 
  -3  -2  10       12.10       11.92      0.41 o 
  -2  -2  10      473.33      535.67     11.92 o 
  -1  -2  10       12.97       10.36      0.47 o 
   0  -2  10      143.52      138.94      3.18 o 
   1  -2  10       42.59       40.20      1.02 o 
   2  -2  10       10.60       10.69      0.66 o 
   3  -2  10        2.14        2.42      0.22 o 
   4  -2  10      139.96      134.04      3.13 o 
   5  -2  10        2.82        3.84      0.24 o 
  -7  -1  10        0.08       -0.01      0.28 o 
  -6  -1  10        4.62        4.65      0.48 o 
  -5  -1  10        3.46        4.81      0.48 o 
  -4  -1  10       26.27       30.60      1.26 o 
  -3  -1  10        1.64        1.99      0.17 o 
  -2  -1  10        4.51        5.88      0.75 o 
  -1  -1  10       41.37       39.45      1.24 o 
   0  -1  10        0.04        0.06      0.10 o 
   1  -1  10       33.14       34.05      0.89 o 
   2  -1  10        0.69        0.17      0.14 o 
   3  -1  10       21.47       21.02      0.51 o 
   4  -1  10        0.10        0.09      0.16 o 
   5  -1  10        3.48        3.11      0.23 o 
  -7   0  10        2.21        2.40      0.41 o 
  -6   0  10        0.58        0.19      0.28 o 
  -5   0  10       48.17       50.56      1.91 o 
  -4   0  10       15.34       16.29      0.79 o 
  -3   0  10        2.65        2.03      0.18 o 
  -2   0  10      160.65      183.92      4.17 o 
  -1   0  10       36.07       34.26      0.88 o 
   0   0  10        8.17        7.20      0.30 o 
   1   0  10      550.35      565.35      9.91 o 
   2   0  10      100.63      101.50      1.89 o 
   3   0  10        1.71        1.51      0.23 o 
   4   0  10       11.31       10.73      0.36 o 
   5   0  10        0.01       -0.11      0.14 o 
  -7   1  10       48.22       48.97      1.93 o 
  -6   1  10        5.75        4.98      0.53 o 
  -5   1  10        2.64        4.10      0.48 o 
  -4   1  10      117.88      120.66      4.05 o 
  -3   1  10        1.81        1.60      0.17 o 
  -2   1  10       23.94       24.59      0.77 o 
  -1   1  10       24.33       28.65      0.59 o 
   0   1  10      115.25      114.85      2.09 o 
   1   1  10        0.00       -0.12      0.28 o 
   2   1  10        0.80        0.45      0.15 o 
   3   1  10       23.20       24.55      0.59 o 
   4   1  10        2.60        2.26      0.19 o 
  -7   2  10        0.77        1.77      0.38 o 
  -6   2  10       36.10       38.62      1.55 o 
  -5   2  10      648.12      678.61     21.52 o 
  -4   2  10        5.27        3.49      0.42 o 
  -3   2  10        2.97        2.12      0.14 o 
  -2   2  10       44.10       38.44      0.77 o 
  -1   2  10       86.08       76.85      1.44 o 
   0   2  10       89.74       87.37      1.63 o 
   1   2  10        5.34        5.27      0.42 o 
   2   2  10        3.91        3.57      0.22 o 
   3   2  10        9.32       10.59      0.36 o 
  -6   3  10       77.85       74.85      2.67 o 
  -5   3  10       12.82       13.01      0.73 o 
  -4   3  10       52.33       57.17      1.35 o 
  -3   3  10       15.78       13.43      0.36 o 
  -2   3  10       29.54       26.02      0.74 o 
  -1   3  10        5.80        5.41      0.29 o 
   0   3  10        2.39        1.71      0.15 o 
   1   3  10        8.21        7.84      0.28 o 
   2   3  10       18.68       19.59      0.51 o 
  -6   4  10        0.27       -0.20      0.22 o 
  -5   4  10        5.90        7.38      0.50 o 
  -4   4  10        5.16        3.81      0.39 o 
  -3   4  10       62.92       61.56      1.44 o 
  -2   4  10      102.71       82.68      1.89 o 
  -1   4  10        0.01       -0.19      0.12 o 
   0   4  10        1.42        1.60      0.19 o 
   1   4  10       24.35       26.78      0.78 o 
  -4   5  10        2.89        1.20      0.26 o 
  -3   5  10       41.83       30.66      0.82 o 
  -2   5  10       13.40       10.37      0.42 o 
  -1   5  10       42.25       43.15      1.11 o 
  -1  -7  11       79.45       75.26      2.67 o 
   0  -7  11       21.13       20.60      0.96 o 
   1  -7  11        0.01       -0.06      0.22 o 
   2  -7  11        0.59        0.32      0.25 o 
   3  -7  11       86.72       78.74      2.73 o 
  -3  -6  11        0.09        0.12      0.28 o 
  -2  -6  11       62.83       57.20      2.07 o 
  -1  -6  11       21.28       21.69      0.96 o 
   0  -6  11       38.38       41.15      1.56 o 
   1  -6  11        9.13        8.36      0.53 o 
   2  -6  11        4.31        3.04      0.38 o 
   3  -6  11        1.66        1.71      0.31 o 
   4  -6  11      165.62      145.85      4.81 o 
  -4  -5  11        4.53        5.11      0.56 o 
  -3  -5  11       75.94       73.06      1.90 o 
  -2  -5  11        0.91        0.64      0.25 o 
  -1  -5  11       51.21       56.29      1.42 o 
   0  -5  11        7.14        7.28      0.33 o 
   1  -5  11      196.53      179.80      4.11 o 
   3  -5  11        6.68        4.47      0.35 o 
   4  -5  11        4.84        4.33      0.30 o 
   5  -5  11        0.34        0.63      0.25 o 
  -5  -4  11       21.77       25.43      1.18 o 
  -4  -4  11       20.39       25.20      1.14 o 
  -3  -4  11        3.50        3.99      0.28 o 
  -2  -4  11      175.09      184.83      5.77 o 
  -1  -4  11        4.78        5.02      0.28 o 
   0  -4  11       18.59       17.54      0.54 o 
   1  -4  11      137.76      144.00      3.32 o 
   2  -4  11       64.91       62.77      1.54 o 
   3  -4  11       49.67       47.69      1.29 o 
   4  -4  11        5.64        6.70      0.51 o 
   5  -4  11        0.12       -0.18      0.21 o 
  -5  -3  11        9.85       10.25      0.69 o 
  -4  -3  11        0.02       -0.07      0.26 o 
  -3  -3  11        4.79        3.48      0.25 o 
  -2  -3  11      184.79      184.36     10.39 o 
  -1  -3  11        5.41        3.75      0.25 o 
   0  -3  11       18.56       15.63      0.50 o 
   1  -3  11       37.93       32.01      0.86 o 
   2  -3  11       85.97       83.25      1.99 o 
   3  -3  11        0.83        0.70      0.18 o 
   4  -3  11        2.53        4.21      0.45 o 
   5  -3  11        3.76        5.29      0.34 o 
  -6  -2  11        1.95        1.75      0.38 o 
  -5  -2  11        6.86        7.54      0.58 o 
  -4  -2  11       52.48       62.62      2.28 o 
  -3  -2  11        0.02        0.15      0.13 o 
  -2  -2  11       32.93       31.77      1.02 o 
  -1  -2  11        2.76        3.06      0.23 o 
   0  -2  11       33.90       31.35      0.84 o 
   1  -2  11      161.21      164.88      5.05 o 
   2  -2  11       22.94       21.65      0.65 o 
   3  -2  11       95.82       97.87      2.42 o 
   4  -2  11      172.95      152.26      3.55 o 
   5  -2  11        0.13        0.21      0.18 o 
  -6  -1  11        4.02        4.47      0.50 o 
  -5  -1  11       26.28       26.09      1.18 o 
  -4  -1  11       21.28       21.37      0.99 o 
  -3  -1  11        0.71        0.45      0.22 o 
  -2  -1  11        4.92        4.69      0.29 o 
  -1  -1  11        7.40        8.68      0.34 o 
   0  -1  11        0.02        0.04      0.11 o 
   1  -1  11      378.62      374.35      8.39 o 
   2  -1  11       89.76       90.72      2.16 o 
   3  -1  11      108.38       98.27      2.35 o 
   4  -1  11        1.99        2.47      0.25 o 
   5  -1  11        3.97        4.96      0.45 o 
  -6   0  11        0.01       -0.39      0.26 o 
  -5   0  11      532.46      591.18     18.81 o 
  -4   0  11      167.80      188.49      6.19 o 
  -3   0  11       22.19       24.44      0.69 o 
  -2   0  11       26.95       27.33      0.75 o 
  -1   0  11       10.90       12.55      0.42 o 
   0   0  11       77.10       83.02      1.98 o 
   1   0  11     1499.04     1534.04     63.75 o 
   2   0  11        3.74        2.88      0.40 o 
   3   0  11       29.35       25.93      0.77 o 
   4   0  11        1.00        0.33      0.14 o 
  -6   1  11       69.13       74.79      2.72 o 
  -5   1  11      338.58      369.30     11.88 o 
  -4   1  11        0.93        0.86      0.28 o 
  -3   1  11        0.09       -0.10      0.20 o 
  -2   1  11        0.39        0.75      0.14 o 
  -1   1  11      246.39      250.72      7.49 o 
   0   1  11       94.38       93.87      2.23 o 
   1   1  11        0.17        0.12      0.27 o 
   2   1  11       27.86       28.28      0.66 o 
   3   1  11       37.54       36.91      0.81 o 
  -6   2  11        2.08        2.26      0.39 o 
  -5   2  11      156.15      177.28      5.87 o 
  -3   2  11        0.08        0.15      0.13 o 
  -2   2  11       53.70       48.17      1.22 o 
  -1   2  11       23.95       22.79      0.51 o 
   0   2  11        7.10        8.31      0.28 o 
   1   2  11       30.73       30.27      0.85 o 
   2   2  11        0.00       -0.15      0.12 o 
   3   2  11        0.27        0.13      0.14 o 
  -6   3  11       14.16       13.61      0.82 o 
  -5   3  11       31.40       35.79      1.46 o 
  -4   3  11        4.63        4.82      0.45 o 
  -3   3  11       43.62       41.80      1.10 o 
  -2   3  11      219.40      204.56      3.67 o 
  -1   3  11        0.01       -0.09      0.06 o 
   0   3  11        4.03        5.06      0.23 o 
   1   3  11        0.07        0.35      0.15 o 
   2   3  11       37.20       39.00      1.08 o 
  -4   4  11        0.12       -0.12      0.19 o 
  -3   4  11       16.00       18.87      0.66 o 
  -2   4  11        0.01       -0.11      0.14 o 
  -1   4  11        7.16        6.04      0.32 o 
   0   4  11        0.03       -0.04      0.15 o 
   0  -7  12        2.41        3.70      0.44 o 
   1  -7  12        7.61        6.66      0.50 o 
   2  -7  12        6.58        4.48      0.44 o 
  -2  -6  12       54.54       54.49      2.00 o 
  -1  -6  12       10.24        8.93      0.57 o 
   0  -6  12       26.07       23.65      1.02 o 
   1  -6  12       26.42       21.33      0.93 o 
   2  -6  12       19.69       17.98      0.83 o 
   3  -6  12       20.78       21.25      0.96 o 
  -3  -5  12       41.50       39.58      1.19 o 
  -2  -5  12        2.76        2.99      0.28 o 
  -1  -5  12        2.12        1.67      0.25 o 
   0  -5  12       43.10       43.53      1.61 o 
   1  -5  12        3.73        2.80      0.28 o 
   2  -5  12        8.17        8.56      0.38 o 
   3  -5  12       53.23       52.26      2.29 o 
   4  -5  12        6.29        6.30      0.79 o 
  -4  -4  12        5.50        5.67      0.58 o 
  -3  -4  12       12.36       13.84      0.69 o 
  -2  -4  12        1.28        1.07      0.39 o 
  -1  -4  12       15.62       15.93      0.53 o 
   0  -4  12        5.43        6.97      0.33 o 
   1  -4  12       39.52       37.58      0.99 o 
   2  -4  12        9.32        8.75      0.37 o 
   3  -4  12        0.70        0.30      0.16 o 
   4  -4  12       42.24       43.99      1.42 o 
  -5  -3  12        0.14       -0.06      0.29 o 
  -4  -3  12        6.51        5.76      0.56 o 
  -3  -3  12        2.41        2.19      0.22 o 
  -2  -3  12       40.06       42.31      1.25 o 
  -1  -3  12       46.63       48.51      1.23 o 
   0  -3  12        5.59        5.93      0.36 o 
   1  -3  12        3.26        3.52      0.63 o 
   2  -3  12        2.21        2.74      0.25 o 
   3  -3  12        3.97        3.89      0.29 o 
   4  -3  12       65.11       63.54      1.61 o 
  -6  -2  12        8.58        9.42      0.70 o 
  -5  -2  12       95.96      112.55      3.91 o 
  -4  -2  12       23.58       28.57      1.24 o 
  -3  -2  12       55.16       57.20      1.43 o 
  -2  -2  12      204.25      223.30      5.08 o 
  -1  -2  12        1.69        2.48      0.31 o 
   0  -2  12        4.49        4.58      0.27 o 
   1  -2  12      261.24      278.02      6.28 o 
   2  -2  12        0.00       -0.22      0.15 o 
   3  -2  12       33.38       34.83      0.98 o 
   4  -2  12        3.66        3.43      0.29 o 
  -6  -1  12       37.02       39.32      1.64 o 
  -5  -1  12        5.57        7.22      0.63 o 
  -4  -1  12      162.66      172.74      5.73 o 
  -3  -1  12      115.44      126.26      2.94 o 
  -2  -1  12       27.74       27.64      1.26 o 
  -1  -1  12       11.83       12.10      0.61 o 
   0  -1  12      101.50      107.51      2.53 o 
   1  -1  12       29.32       28.32      1.51 o 
   2  -1  12       60.43       61.01      1.53 o 
   3  -1  12       29.59       26.96      0.81 o 
   4  -1  12        9.39       10.75      0.46 o 
  -6   0  12        0.06        0.10      0.32 o 
  -5   0  12       45.40       49.40      1.93 o 
  -4   0  12        5.88        5.83      0.56 o 
  -3   0  12       33.59       35.38      0.94 o 
  -2   0  12        6.12        4.62      0.34 o 
  -1   0  12        1.42        1.45      0.18 o 
   0   0  12       44.36       42.32      1.10 o 
   1   0  12      539.89      554.85     12.38 o 
   2   0  12        1.99        1.84      0.22 o 
   3   0  12       17.53       18.65      0.62 o 
  -6   1  12        0.14       -0.16      0.32 o 
  -5   1  12       27.00       29.11      1.30 o 
  -4   1  12        0.62       -0.10      0.26 o 
  -3   1  12        6.56        7.62      0.59 o 
  -2   1  12        3.44        3.14      0.25 o 
  -1   1  12      126.84      121.99      2.86 o 
   0   1  12      600.26      584.66     13.04 o 
   1   1  12       24.85       24.41      0.73 o 
   2   1  12       12.92       12.06      0.46 o 
   3   1  12       24.96       35.30      1.00 o 
  -6   2  12       10.25       10.12      0.73 o 
  -5   2  12       59.56       74.88      2.70 o 
  -4   2  12        9.48        8.25      0.58 o 
  -3   2  12        0.27        0.07      0.14 o 
  -2   2  12      160.52      140.40      3.27 o 
  -1   2  12        0.13        0.04      0.14 o 
   0   2  12       56.32       51.82      1.33 o 
   1   2  12        6.76        7.43      0.36 o 
   2   2  12        7.94        7.20      0.38 o 
  -5   3  12        3.71        4.79      0.57 o 
  -4   3  12        7.04        6.89      0.54 o 
  -3   3  12       28.05       22.50      0.69 o 
  -2   3  12        0.09       -0.03      0.14 o 
  -1   3  12        1.74        1.54      0.20 o 
   0   3  12        8.09        7.88      0.38 o 
   1   3  12        3.29        4.34      0.24 o 
  -2   4  12       40.91       41.21      1.61 o 
  -1   4  12        2.33        2.61      0.23 o 
  -1  -6  13       17.84       17.75      0.85 o 
   0  -6  13        0.07       -0.16      0.22 o 
   1  -6  13        6.40        5.38      0.45 o 
   2  -6  13       52.37       43.69      1.67 o 
  -3  -5  13       12.69       12.27      0.51 o 
  -2  -5  13        3.77        2.71      0.26 o 
  -1  -5  13        0.04       -0.10      0.26 o 
   0  -5  13        0.12        0.04      0.15 o 
   1  -5  13        4.36        3.46      0.34 o 
   2  -5  13        9.41        8.77      0.67 o 
   3  -5  13        7.48        8.46      0.65 o 
  -4  -4  13       44.79       49.40      1.96 o 
  -3  -4  13        0.15        0.05      0.17 o 
  -2  -4  13      125.46      126.52      3.63 o 
  -1  -4  13        0.01       -0.22      0.14 o 
   0  -4  13       36.89       34.66      1.02 o 
   1  -4  13       33.98       34.76      0.95 o 
   2  -4  13       16.15       17.45      0.59 o 
   3  -4  13      129.63      128.78      4.96 o 
   4  -4  13       22.83       19.26      1.16 o 
  -5  -3  13       15.19       16.43      0.93 o 
  -4  -3  13       46.18       50.75      1.97 o 
  -3  -3  13       69.53       68.11      1.69 o 
  -2  -3  13       10.02        9.06      0.54 o 
  -1  -3  13       26.56       23.55      0.70 o 
   0  -3  13       17.48       16.97      0.56 o 
   1  -3  13       29.49       25.33      1.29 o 
   2  -3  13       29.87       29.41      0.85 o 
   3  -3  13       40.10       40.01      1.09 o 
   4  -3  13        7.08        6.87      0.39 o 
  -5  -2  13       93.75      101.39      3.59 o 
  -4  -2  13        0.01        0.01      0.29 o 
  -3  -2  13        7.22        7.87      0.36 o 
  -2  -2  13       54.67       56.35      1.42 o 
  -1  -2  13       12.77       12.93      0.47 o 
   0  -2  13        7.98        8.00      0.44 o 
   1  -2  13       49.61       54.31      1.45 o 
   2  -2  13       50.94       52.61      1.36 o 
   3  -2  13        4.10        3.69      0.30 o 
   4  -2  13        5.64        5.85      0.37 o 
  -5  -1  13       19.73       23.74      1.15 o 
  -4  -1  13        2.45        2.53      0.39 o 
  -3  -1  13       11.69       13.30      0.57 o 
  -2  -1  13        8.35        8.31      0.37 o 
  -1  -1  13        0.03        0.07      0.14 o 
   0  -1  13      245.98      248.24      5.64 o 
   1  -1  13       48.26       46.28      1.21 o 
   2  -1  13       16.56       14.97      0.54 o 
   3  -1  13        4.69        3.99      0.31 o 
  -5   0  13      147.71      158.80      5.36 o 
  -4   0  13        0.88        0.48      0.31 o 
  -3   0  13       36.11       38.03      1.03 o 
  -2   0  13       25.95       25.86      0.75 o 
  -1   0  13        2.45        2.60      0.27 o 
   0   0  13       51.15       48.14      1.25 o 
   1   0  13        0.67        0.73      0.26 o 
   2   0  13        9.20        8.83      0.41 o 
   3   0  13        7.01        8.70      0.54 o 
  -5   1  13        2.82        3.33      0.47 o 
  -4   1  13        3.83        4.09      0.47 o 
  -3   1  13       45.66       46.31      1.21 o 
  -2   1  13       70.76       70.00      1.73 o 
  -1   1  13        9.50       10.52      0.42 o 
   0   1  13        1.97        3.45      0.38 o 
   1   1  13        0.30        0.12      0.16 o 
   2   1  13        0.01       -0.23      0.15 o 
  -5   2  13        3.05        2.69      0.42 o 
  -4   2  13        1.96        1.15      0.32 o 
  -3   2  13        0.96        0.70      0.18 o 
  -2   2  13        3.72        2.96      0.27 o 
  -1   2  13        4.22        3.78      0.28 o 
   0   2  13       38.87       36.42      1.01 o 
   1   2  13       26.77       28.51      0.85 o 
  -4   3  13       25.04       27.13      1.18 o 
  -3   3  13       46.92       37.67      1.49 o 
  -2   3  13        2.97        4.19      0.30 o 
  -1   3  13        6.05        6.25      0.34 o 
  -2  -5  14       14.22       14.67      0.84 o 
  -1  -5  14        1.92        1.41      0.28 o 
   0  -5  14       14.80       12.57      0.70 o 
   1  -5  14       41.55       36.07      2.32 o 
   2  -5  14        3.76        3.99      0.30 o 
  -3  -4  14       36.59       39.87      1.29 o 
  -2  -4  14        0.15        0.88      0.53 o 
  -1  -4  14        2.07        1.30      0.20 o 
   0  -4  14        1.17        1.36      0.72 o 
   1  -4  14       40.97       39.10      1.06 o 
   2  -4  14       52.98       48.77      1.28 o 
   3  -4  14       19.03       16.54      0.99 o 
  -4  -3  14       15.43       17.73      0.96 o 
  -3  -3  14        3.54        4.07      0.30 o 
  -2  -3  14        0.03       -0.14      0.25 o 
  -1  -3  14        5.34        4.69      0.30 o 
   0  -3  14       11.44       12.26      0.95 o 
   1  -3  14       18.47       17.57      0.59 o 
   2  -3  14        2.32        2.40      0.25 o 
   3  -3  14       73.18       69.04      1.75 o 
  -4  -2  14       12.67       14.17      0.83 o 
  -3  -2  14        0.04       -0.16      0.16 o 
  -2  -2  14        9.12       10.93      0.44 o 
  -1  -2  14        2.65        2.20      0.23 o 
   0  -2  14      419.23      405.14      9.11 o 
   1  -2  14      452.51      443.56     10.08 o 
   2  -2  14        4.68        4.61      0.32 o 
   3  -2  14        6.10        6.07      0.37 o 
  -5  -1  14      110.60      134.66      4.65 o 
  -4  -1  14        4.37        5.29      0.54 o 
  -3  -1  14        2.45        1.40      0.21 o 
  -2  -1  14        2.74        2.68      0.25 o 
  -1  -1  14       21.30       21.53      1.00 o 
   0  -1  14      371.14      371.52      8.37 o 
   1  -1  14        2.09        1.53      0.43 o 
   2  -1  14        3.71        3.33      0.30 o 
  -5   0  14       23.30       29.54      1.36 o 
  -4   0  14        0.00       -0.37      0.25 o 
  -3   0  14       14.61       17.22      0.58 o 
  -2   0  14       41.94       42.31      1.13 o 
  -1   0  14       10.73        9.99      0.42 o 
   0   0  14        0.00        0.19      0.18 o 
   1   0  14       56.42       57.15      1.47 o 
   2   0  14        1.86        1.94      0.24 o 
  -5   1  14        6.73        8.06      0.70 o 
  -4   1  14        3.63        3.74      0.47 o 
  -3   1  14       58.40       61.32      1.56 o 
  -2   1  14       98.41       97.68      2.35 o 
  -1   1  14        0.12        0.06      0.20 o 
   0   1  14       62.31       65.10      1.65 o 
   1   1  14        2.08        1.28      0.22 o 
  -4   2  14        0.00       -0.12      0.26 o 
  -3   2  14       13.35       12.07      0.73 o 
  -2   2  14        0.15       -0.08      0.16 o 
  -1   2  14       20.82       22.24      0.70 o 
   0   2  14       18.66       19.23      0.65 o 
   0  -5  15        4.34        4.18      0.48 o 
  -2  -4  15        0.76        0.26      0.19 o 
  -1  -4  15        0.28       -0.25      0.17 o 
   0  -4  15       30.48       28.38      1.35 o 
   1  -4  15       97.86       96.36      5.30 o 
  -3  -3  15       39.82       43.75      1.19 o 
  -2  -3  15        7.23        6.52      0.36 o 
  -1  -3  15        1.28        1.07      0.22 o 
   0  -3  15      225.88      218.72      5.03 o 
   1  -3  15        1.77        1.56      0.24 o 
   2  -3  15       17.81       16.09      0.94 o 
  -4  -2  15        5.14        4.79      0.56 o 
  -3  -2  15        0.08       -0.21      0.16 o 
  -2  -2  15       11.89       12.64      0.50 o 
  -1  -2  15       25.24       25.31      0.77 o 
   0  -2  15       77.25       77.68      1.93 o 
   1  -2  15        2.42        2.49      0.26 o 
   2  -2  15       19.19       19.58      1.02 o 
  -4  -1  15       12.46       13.25      0.80 o 
  -3  -1  15        0.06       -0.14      0.18 o 
  -2  -1  15        1.05        0.92      0.21 o 
  -1  -1  15        0.48        0.99      0.34 o 
   0  -1  15      247.69      239.31      5.48 o 
   1  -1  15        2.04        1.57      0.23 o 
  -4   0  15        0.80        0.58      0.32 o 
  -3   0  15        0.72        0.80      0.20 o 
  -2   0  15      146.39      143.02      3.36 o 
  -1   0  15       16.32       16.17      0.57 o 
   0   0  15        0.85        0.62      0.21 o 
   1   0  15        0.95        1.00      0.22 o 
  -3   1  15       53.23       47.37      1.84 o 
  -2   1  15        2.93        3.84      0.45 o 
  -1   1  15       16.21       15.10      0.56 o 
  -1  -3  16        0.58        0.38      0.21 o 
   0  -3  16       59.50       57.88      2.62 o 
  -2  -2  16       15.53       17.16      0.61 o 
  -1  -2  16        8.22        8.59      0.42 o 
   0  -2  16        0.18        0.60      0.26 o 
  -2  -1  16       16.56       19.41      0.66 o 
  -1  -1  16       18.26       16.09      0.59 o 
                                                 
